# Supplementary material for: Refining the evolutionary tree of the horse Y chromosome
Source: Sci Rep. 2023 Jun 2;13:8954. doi: 10.1038/s41598-023-35539-0 (PMC10238413; doi:10.1038/s41598-023-35539-0)
Supplement: Supplementary file 2 — Supplementary Information 2. [file 41598_2023_35539_MOESM2_ESM.xlsx]

## Sheet: sheet1
Marker_ID	Pos LipY764	REF	ALT	Ancestral	Variant	HG determined	Worldwide genotyping	da1_N-clade population genotyping
fFQ	LipY764_contig226:3883	G	T	REF	SNP	p	yes
fBF	LipY764_contig228:8214	A	G	ALT	SNP	d	yes
sCO	LipY764_contig178:7326	A	C	REF	SNP	db	yes
sES	LipY764_contig259:10235	T	G	ALT	SNP	da1	yes	yes
rBA	LipY764_contig10:19042	T	C	REF	SNP	da1_N	yes	yes
rOL	LipY764_contig121:1108	C	G	REF	SNP	da1_Nf		yes
rAZ	LipY764_contig214:707	T	C	REF	SNP	da1_Ns		yes
sQG	LipY764_contig303:943	G	A	REF	SNP	da1_Ns-d		yes
fZR	LipY764_contig396:5423	G	C	REF	SNP	da1_Ns-s		yes
eEB	LipY764_contig31:23088	A	C	REF	SNP	da1_U		yes
eAHU	LipY764_contig5:42191	C	T	REF	SNP	da1_Uc		yes
rBG	LipY764_contig4:19212	AG	AAG	ALT	Indel	da2	yes	yes
sAA	LipY764_contig312:5283	G	C	REF	SNP	da2_M	yes
rBF	LipY764_contig26:10753	A	G	REF	SNP	da3	yes	yes
rAW	LipY764_contig20:37008	A	G	REF	SNP	da3_I	yes
sAZ	LipY764_contig158:6198	C	T	REF	SNP	da3_J	yes
sQ	LipY764_contig90:21274	T	C	REF	SNP	da3_Y	yes
rAY	LipY764_contig60:5826	T	C	ALT	SNP	da4	yes	yes
eWP	LipY764_contig379:547	G	A	REF	SNP	da4_E		yes
eDK	LipY764_contig24:33569	G	T	REF	SNP	da4_Es		yes
rAX	LipY764_contig359:7646	C	T	ALT	SNP	daC	yes	yes
rW	LipY764_contig79:13451	G	A	REF	SNP	daC_A	yes	yes
fYR	LipY764_contig312:3646	A	T	ALT	SNP	daC_H	yes
rA	LipY764_contig54:27348	A	T	REF	SNP	daC_T1	yes	yes
Worldwide genotyping	mjGHs/branching points (*)
		fFQ	fBF	sCO	sES	rBA	rBG	sAA	rBF	rAW	sQ	sAZ	rAY	rAX	rA	fYR	rW
	p	T	G	A	G	T	AAG	G	G	A	T	C	C	T	A	T	G
	db	G	A	C	G	T	AAG	G	G	A	T	C	C	T	A	T	G
	da1*	G	A	A	T	T	AAG	G	G	A	T	C	C	T	A	T	G
	da1_N	G	A	A	T	C	AAG	G	G	A	T	C	C	T	A	T	G
	da2*	G	A	A	T	T	AG	G	G	A	T	C	C	T	A	T	G
	da2_M	G	A	A	T	T	AG	C	G	A	T	C	C	T	A	T	G
	da3*	G	A	A	T	T	AG	G	A	A	T	C	C	T	A	T	G
	da3_I	G	A	A	T	T	AG	G	A	G	T	C	C	T	A	T	G
	da3_J	G	A	A	T	T	AG	G	A	A	T	T	C	T	A	T	G
	da3_Y	G	A	A	T	T	AG	G	A	A	C	C	C	T	A	T	G
	da4*	G	A	A	T	T	AG	G	A	A	T	C	T	T	A	T	G
	daC*	G	A	A	T	T	AG	G	A	A	T	C	T	C	A	T	G
	daC_A	G	A	A	T	T	AG	G	A	A	T	C	T	C	A	T	A
	daC_H	G	A	A	T	T	AG	G	A	A	T	C	T	C	A	A	G
	daC_T	G	A	A	T	T	AG	G	A	A	T	C	T	C	T	T	G
	root	G	G	A	G	T	AAG	G	G	A	T	C	C	T	A	T	G
da1_N-clade population genotyping	mjGHs/HTs
		sES	rBA	rOL	rAZ	sQG	fZR	eEB	eAHU	rBG	rBF	rAY	eWP	eDK	rAX	rW	rA
	da1_Nf	T	C	G	T	G	G	A	C	AAG	G	T	G	G	T	G	A
	da1_Ns-d	T	C	C	C	A	G	A	C	AAG	G	T	G	G	T	G	A
	da1_Ns-s	T	C	C	C	G	C	A	C	AAG	G	T	G	G	T	G	A
	da1_Uc	T	T	C	T	G	G	C	T	AAG	G	T	G	G	T	G	A
	da4_Es	T	T	C	T	G	G	A	C	AAG	A	C	A	T	T	G	A
	daC_A	T	T	C	T	G	G	A	C	AG	A	C	G	G	C	A	A
	daC_T	T	T	C	T	G	G	A	C	AG	A	C	G	G	C	G	T
	root	G	T	C	T	G	G	A	C	AAG	G	T	G	G	T	G	A
