# Supplementary material for: Refining the evolutionary tree of the horse Y chromosome
Source: Sci Rep. 2023 Jun 2;13:8954. doi: 10.1038/s41598-023-35539-0 (PMC10238413; doi:10.1038/s41598-023-35539-0)
Supplement: Supplementary file 3 — Supplementary Information 3. [file 41598_2023_35539_MOESM3_ESM.xlsx]

## Sheet: sheet1
Region	Total number of samples	p	db	da1*	da1_N	da2*	da2_M	da3*	da3_I	da3_Y	da3_J	da4*	daC*	daC_T	daC_H	daC_A	Analysed Breeds (Number of Samples) - Samples provided by group
Central - Western Asia and Arabian Peninsula	128	0	0	0	0	0	0	0	0	0	0	0	1	89	0	38	Akhal Teke (15) - Brem, Cothran, Juras, published data Remer et al., 2022 Arabian (15) - Castaneda, Cothran, Juras, Raudsepp, published data Remer et al., 2022 Armenian (10) - Cothran, Juras Caspian (15) - Castaneda, Cothran, Juras, Raudsepp Darehshori (10) - Cothran, Juras Kazakh (15) - Kalashnikov, Kalinkova, Zaitev, Brem, Kunieda, Nishibori, Kazymbet, Bakhtin Kyrgyzstan (15) - Abdurasulov, Cot…
Central and Western Europe	412	0	0	0	0	0	0	0	0	0	0	15	13	136	3	245	Arabian Shagya (15) - Brem, Wallner Ardennes (5) - Lindgren, Rosengren Cleveland Bay (14) - Brem, Cothran, Juras, Wallner Clydesdale (10) - Brem, Wallner Coldblood Poland (15) - Ropka-Molik, Stefaniuk-Szmukier Connemara Pony (12) - Brem, Castaneda, Raudsepp, Wallner Dales Pony (13) - Castaneda, Cothran, Juras, Raudsepp Dartmoor Pony (15) - Brem, Castaneda,Cothran, Juras, Raudsepp, Wallner Eriskay…
East Asia	167	1	2	47	0	2	7	16	0	0	2	1	9	50	2	28	Chakouyi Horse (1) - published data Felkel et al., 2019 Inner Mongolian local horse (45) - Han, Manglai, published data Han et al., 2019 Japanese local horse (63) - Kunieda, Okuda, Nozawa, Paul Jeju horse (16) - Kunieda, Nozawa Mongolian local horse (42) - Kunieda, Nozawa, Dashnyam, Brem, Castaneda,Cothran, Juras, Raudsepp, Wallner, Stalder, Sukhbaatar
Latin America	153	0	0	0	0	0	0	0	0	0	0	0	4	38	12	99	Abaco (4) - Cothran, Juras Baca Chica (11) - Brooks, Cothran, Juras, Patterson Campolina (10) - Cothran, Juras Chilean Horse (14) - Brem, Wallner Colombian Paso Fino (8) - Cothran, Juras, Novoa‐Bravo Colombian Trocha and Trot Horse (4)- Novoa‐Bravo Criollo (6) - Brem, Wallner Galiceno (9) - Brooks, Cothran, Juras, Patterson Grand Cayman (10) - Cothran, Juras Mangalarga Marchador (15) - Brooks, Co…
North Africa	30	0	0	0	0	0	0	0	0	0	0	0	0	1	8	21	Arab Barb (15) - Brem, Wallner Barb (15) - Brem, Cothran, Juras, Wallner
North America	199	0	0	14	11	0	0	0	0	0	0	5	0	110	8	51	Alberta Wildie (10) - Cothran, Juras Appaloosa (5) - Brem, Wallner British Columbia (4) - Cothran, Juras Canadian Horse (8) - Cothran, Juras Shackleford Banks Horse (15) - Cothran, Juras Choctaw (10) - Cothran, Juras Corolla (10) - Cothran, Juras Florida Cracker (12) - Cothran, Juras Fort Polk Feral Horse (15) - Brooks, Cothran, Juras, Patterson Hawaii (10) - Cothran, Juras Lippitt Morgan (10) - …
Northern Europe	136	0	0	2	45	0	0	0	13	0	0	9	0	19	0	48	Coldblood Jutland (12) - Brem, Wallner Estonian Native Horse (15) - Castaneda, Raudsepp Fredriksborg Horse (14) - Brem, Wallner Gotland Pony (10) - Cothran, Juras Icelandic Horse (15) - Brem, Castaneda, Raudsepp, Wallner Knabstrupper (8) - Brem, Wallner Lithuanian Heavy Draft (10) - Cothran, Juras North Swedish Draft (7) - Brem, Lindgren, Rosengren, Wallner, published data Felkel et al., 2019 Nor…
Russia	56	0	7	2	0	0	0	0	0	7	0	0	3	19	0	18	Bashkir (5) - Brem, Kalashnikov, Kalinkova, Zaitev Mezen (10) - Kalashnikov, Kalinkova, Zaitev, Brem Orlov Trotter (15) - Kalashnikov, Kalinkova, Zaitev, Brem Vyatskaya (11) - Cothran, Juras Yakut (15) - Kalashnikov, Kalinkova, Zaitev, Brem, Castaneda, Raudsepp, published data Felkel et al., 2019
South and Southeast Asia	110	0	1	49	0	8	0	2	0	0	0	0	0	21	0	29	Indonesian (8) - Cothran, Juras Laos (15) - Kunieda, Kounnavongsa, Keonouchanh Marwari horse (13) - Brem, Cothran, Juras, Wallner, published data Felkel et al., 2019 Myanmar (15) - Kunieda, KK Moe, HH Moe Nepal horse (15) - Cothran, Juras, Kunieda, Shah Pakistan (10) - Cothran, Juras Philippines (14) - Kunieda, Nozawa Timor (5) - Cothran, Juras Vietnam (15) - Kunieda, Van, Vu
Southern Europe - Mainland and Islands	131	0	0	19	0	0	0	0	0	0	0	0	0	44	20	48	Andravidas (14) - Cothran, Juras, Kostaras Cretan Horse (10) - Cothran, Juras Lesvos (10) - Cothran, Juras Lusitano (15) - Brem, Wallner Pinia (15) - Cothran, Juras, Kostaras Pura Raza Espanola (11) - Brem, Wallner Rhodes (9) - Cothran, Juras, Kostaras Samotraki Pindos (9) - Cothran, Juras Skyros (15) - Kostaras Sorraia Horse (12) - Brem, Wallner, published data Felkel et al., 2019 Terceira Pony …
Przewalski's horse (15)	15	15	0	0	0	0	0	0	0	0	0	0	0	0	0	0	Przewalski's horse (15) - Wallner,Brem,Castaneda,Cothran, Juras, Raudsepp, published data Felkel et al., 2019
Total	1537	16	10	133	56	10	7	18	13	7	2	30	30	527	53	625

## Sheet: sheet2
Breed	Region	Number of samples in da1_N clade population genotyping	da1_Nf	da1_Ns-d	da1_Ns-s	da1_Uc	da4_Es	daC_A	daC_T	Samples provided by group
Gotland Pony	Northern Europe	10	0	3	1	0	0	0	6	Cothran, Juras
North Swedish Draft	Northern Europe	7	0	7	0	0	0	0	0	Brem, Lindgren, Rosengren, Wallner, published data Felkel et al., 2019
Norwegian Fjord	Northern Europe	16	16	0	0	0	0	0	0	Brem, Wallner, published data Felkel et al., 2019
Shackleford Banks Horse	North America	20	0	0	15	5	0	0	0	Cothran, Juras
Shetland Pony	Northern Europe	19	0	0	19	0	0	0	0	Brem, Castaneda, Raudsepp, Wallner, published data Felkel et al., 2019
Zemaitukai	Northern Europe	20	0	4	0	0	5	3	8	Cothran, Juras
Total		92	16	14	35	5	5	3	14
