# Supplementary material for: Refining the evolutionary tree of the horse Y chromosome
Source: Sci Rep. 2023 Jun 2;13:8954. doi: 10.1038/s41598-023-35539-0 (PMC10238413; doi:10.1038/s41598-023-35539-0)
Supplement: Supplementary file 4 — Supplementary Information 4. [file 41598_2023_35539_MOESM4_ESM.xlsx]

## Sheet: sheet1
Sample_ID	Breed	Region	remarks type	Paternal lineage information	responsible for sample collection	Study	Haplotype in Felkel et al., 2019 or Remer et al., 2022	mjHG in Figure 1/2	HT in ‘horseYtree.vs1'	Data	Biosample	Biomaterial	Average Mapping Coverage on LipY764
Y_PR_19_431	Nigerian Horse	Africa	local breed/population	no pedigree information	Cothran, Juras	This study		daC_A / daC_A	daC_Ao-nN	NGS-TES	ERS13442339/SAMEA111344786	hair	32.1879
AKT001	Akhal Teke	Central - Western Asia and Arabian Peninsula	local breed/population	no pedigree information	published data	Felkel et al., 2019	Tb-oB3a	daC_T / daC_T	daC_Tb-oB3a	NGS-WGS	SAMEA4075241	no Biosample	14.4574
Arab	Arabian Horse	Central - Western Asia and Arabian Peninsula	Arabian	no pedigree information	published data	Felkel et al., 2019	Ta	daC_T / daC_T	daC_T3a-b	NGS-WGS	SAMEA3475296	no Biosample	9.1869
BW-380	Arabian Horse	Central - Western Asia and Arabian Peninsula	Arabian	BAIRACTAR,1813/GWARNY	published data	Remer et al., 2022	Ta-bA	daC_T / daC_T	daC_T3a-bA	NGS-TES	SAMN23803000	hair	33.4697
Y_PR_05_013	Arabian Horse	Central - Western Asia and Arabian Peninsula	Arabian	Syrian Arab - no pedigree information	Almarzook, Reissmann, Brockmann	This study		daC_T / daC_T	daC_Tb-oB1d	NGS-TES	ERS13442292/SAMEA111344739	hair	35.9859
Y_PR_05_108	Arabian Horse	Central - Western Asia and Arabian Peninsula	Arabian	SAKLAWI I,1880	published data	Remer et al., 2022	Ao-aA1a1a	daC_A / daC_A	daC_Ao-aA1a1	NGS-TES	SAMN23802983	blood	35.226
Y_PR_05_127	Arabian Horse	Central - Western Asia and Arabian Peninsula	Arabian	KRYZYK,1869	published data	Remer et al., 2022	Ao-aD2	daC_A / daC_A	daC_Ao-a1D2a	NGS-TES	SAMN23802990	blood	33.7633
Y_PR_05_202	Caspian Horse	Central - Western Asia and Arabian Peninsula	local breed/population	no pedigree information	Miller, Sadeghi, Antczack	This study		daC_T / daC_T	daC_T3u-c	NGS-TES	ERS13442293/SAMEA111344740	DNA provided	42.8579
Y_PR_15_026	Kazakh Horse	Central - Western Asia and Arabian Peninsula	local breed/population	no pedigree information	Kunieda, Nishibori, Kazymbet, Bakhtin	This study		daC_T / daC_T	daC_Tb1-aK1	NGS-TES	ERS13442314/SAMEA111344761	DNA provided, Biosample blood	41.3846
Y_PR_04_001	Kyrgyzstan Horse	Central - Western Asia and Arabian Peninsula	local breed/population	no pedigree information	Abdurasulov, Wallner, Brem	This study		daC_A / daC_A	daC_Ak	NGS-TES	ERS13442286/SAMEA111344733	hair	28.9177
Y_PR_04_006	Kyrgyzstan Horse	Central - Western Asia and Arabian Peninsula	local breed/population	no pedigree information	Abdurasulov, Wallner, Brem	This study		daC_T / daC_T	daC_T3i	NGS-TES	ERS13442287/SAMEA111344734	hair	42.4831
Y_PR_04_011	Kyrgyzstan Horse	Central - Western Asia and Arabian Peninsula	local breed/population	no pedigree information	Abdurasulov, Wallner, Brem	This study		daC_T / daC_T	daC_Tb-oB1	NGS-TES	ERS13442288/SAMEA111344735	hair	38.8272
Y_PR_04_025	Kyrgyzstan Horse	Central - Western Asia and Arabian Peninsula	local breed/population	no pedigree information	Abdurasulov, Wallner, Brem	This study		daC_T / daC_T	daC_T2r	NGS-TES	ERS13442289/SAMEA111344736	hair	57.6888
Y_PR_04_028	Kyrgyzstan Horse	Central - Western Asia and Arabian Peninsula	local breed/population	no pedigree information	Abdurasulov, Wallner, Brem	This study		daC_T / daC_T	daC_Tb-k	NGS-TES	ERS13442290/SAMEA111344737	hair	34.0673
Y_PR_04_029	Kyrgyzstan Horse	Central - Western Asia and Arabian Peninsula	local breed/population	no pedigree information	Abdurasulov, Wallner, Brem	This study		daC_A / daC_A	daC_Ao-a1D2b	NGS-TES	ERS13442291/SAMEA111344738	hair	32.603
BW01	Baden Wuerttemberg Warmblood	Central and Western Europe	influenced - from Thoroughbred, Arabian	DARLEY ARABIAN,1700	published data	Felkel et al., 2019	Tb-dW1c3	daC_T / daC_T	daC_Tb-dW1c3	NGS-WGS	SAMN06017547	no Biosample	9.36609
BY01	Bavarian Warmblood	Central and Western Europe	influenced - from Thoroughbred, Arabian	BYERLEY TURK,1679	published data	Felkel et al., 2019	Tb-oB1a	daC_T / daC_T	daC_Tb-oB1a	NGS-WGS	SAMN06017548	no Biosample	9.67465
Y_PR_09_060	Cleveland Bay	Central and Western Europe	influenced - from Thoroughbred, Arabian	CLEVELAND,1820	Wallner, Brem	This study		daC_T / daC_T	daC_Tb-oB5	NGS-TES	ERS13442294/SAMEA111344741	hair	25.5594
CON15	Connemara Pony	Central and Western Europe	Coldblood/Pony	no pedigree information	published data	Felkel et al., 2019	Ad-bA*	daC_A / daC_A	daC_Ad-bA	NGS-WGS	SAMN03291442	no Biosample	3.43993
NGS027_029	Duelmen Pony	Central and Western Europe	local breed/population	no pedigree information	published data	Felkel et al., 2019	Ao-aD	daC_A / daC_A	daC_Ao-a1D1	NGS-WGS	SAMN08116964	no Biosample	6.79406
Y_PR_13_043	Eriskay Pony	Central and Western Europe	Coldblood/Pony	no pedigree information	Wallner, Brem	This study		da4* / da4_E	da4_Ep-e	NGS-TES	ERS13442307/SAMEA111344754	hair	34.4452
Y_PR_13_038	Exmoor Pony	Central and Western Europe	Coldblood/Pony	TWELVE TWO,1918	Wallner, Brem	This study		daC* / daC_S	daC_Se	NGS-TES	ERS13442306/SAMEA111344753	hair	36.506
Y_PR_13_056	Fell Pony	Central and Western Europe	Coldblood/Pony	TROTTING COMET HHSB,1834	Wallner, Brem	This study		daC_A / daC_A	daC_Ad-bP	NGS-TES	ERS13442308/SAMEA111344755	hair	40.4929
FM0431	Franches Montagnes	Central and Western Europe	Coldblood/Pony	VAILLANT,1891 horse 1	published data	Felkel et al., 2019	Tu-c	daC_T / daC_T	daC_T3u-fC	NGS-WGS	SAMN07570013	no Biosample	7.21831
FM0450	Franches Montagnes	Central and Western Europe	Coldblood/Pony	VAILLANT,1891 horse 2	published data	Felkel et al., 2019	Tu-b*	daC_T / daC_T	daC_T3u-fB	NGS-WGS	SAMEA3498899	no Biosample	10.2327
FM0474	Franches Montagnes	Central and Western Europe	Coldblood/Pony	DARLEY ARABIAN,1700 horse 1	published data	Felkel et al., 2019	Tb-dW2a*	daC_T / daC_T	daC_Tb-dW2	NGS-WGS	SAMEA4075265	no Biosample	9.76265
FM1435	Franches Montagnes	Central and Western Europe	Coldblood/Pony	GODOLPHIN ARABIAN,1724	published data	Felkel et al., 2019	Tb-oB3b1*	daC_T / daC_T	daC_Tb-oB3b1a	NGS-WGS	SAMEA4075258	no Biosample	8.02565
FM1625	Franches Montagnes	Central and Western Europe	Coldblood/Pony	VAILLANT,1891 horse 3	published data	Felkel et al., 2019	Tu-bA	daC_T / daC_T	daC_T3u-fB1	NGS-WGS	SAMN07570019	no Biosample	8.66248
FM1785	Franches Montagnes	Central and Western Europe	Coldblood/Pony	DARLEY ARABIAN,1700 horse 2	published data	Felkel et al., 2019	Tb-oB1b	daC_T / daC_T	daC_Tb-oB1b	NGS-WGS	SAMEA3498897	no Biosample	9.1545
FM1951	Franches Montagnes	Central and Western Europe	Coldblood/Pony	VAILLANT,1891 horse 4	published data	Felkel et al., 2019	Tu*	daC_T / daC_T	daC_T3u-f	NGS-WGS	SAMEA3498894	no Biosample	11.4791
BW-355	Haflinger	Central and Western Europe	Coldblood/Pony	FOLIE 249,1874/CAESAR,1947	published data	Felkel et al., 2019	Ad-hC	daC_A / daC_A	daC_Ad-hC	NGS-WGS	SAMN07570009	blood	8.77589
BW-374	Haflinger	Central and Western Europe	Coldblood/Pony	FOLIE 249,1874/MASSIMO,1927	published data	Remer et al., 2022	Ad-hC	daC_A / daC_A	daC_Ad-hC	NGS-TES	SAMN23802979	blood	59.9352
BW-377	Haflinger	Central and Western Europe	Coldblood/Pony	FOLIE 249,1874/STELVIO,1923	published data	Remer et al., 2022	Ad-hC1	daC_A / daC_A	daC_Ad-hC1	NGS-TES	SAMN23802981	blood	39.4458
Y_PR_06_005	Haflinger	Central and Western Europe	Coldblood/Pony	FOLIE 249,1874/ANSELMO,1926	published data	Remer et al., 2022	Ao-nM1b1	daC_A / daC_A	daC_Ao-nM1a1b	NGS-TES	SAMN23802992	hair	30.636
Y_PR_06_024	Haflinger	Central and Western Europe	Coldblood/Pony	FOLIE 249,1874/NERZ,1953	published data	Remer et al., 2022	Ao-nM1b1	daC_A / daC_A	daC_Ao-nM1a1b	NGS-TES	SAMN23802993	hair	44.7896
Y_PR_06_072	Haflinger	Central and Western Europe	Coldblood/Pony	FOLIE 249,1874/STUDENT,1927	published data	Remer et al., 2022	Ao-aA2	daC_A / daC_A	daC_Ao-aA2	NGS-TES	SAMN23802988	hair	66.6399
Y_PR_06_080	Haflinger	Central and Western Europe	Coldblood/Pony	FOLIE 249,1874/NASTOR,1951	published data	Remer et al., 2022	Ad-hC	daC_A / daC_A	daC_Ad-hC	NGS-TES	SAMN23802980	hair	40.2521
HAN01	Hanoverian Warmblood	Central and Western Europe	influenced - from Thoroughbred, Arabian	GODOLPHIN ARABIAN,1724	published data	Felkel et al., 2019	Tb-oB3b3	daC_T / daC_T	daC_Tb-oB3b1c	NGS-WGS	SAMN06017549	no Biosample	7.38537
K747	Hanoverian Warmblood	Central and Western Europe	influenced - from Thoroughbred, Arabian	no pedigree information	published data	Felkel et al., 2019	Tb-dW1*	daC_T / daC_T	daC_Tb-dW1	NGS-WGS	SAMN02439779	no Biosample	6.16898
HOL01	Holsteiner Warmblood	Central and Western Europe	influenced - from Thoroughbred, Arabian	DARLEY ARABIAN,1700	published data	Felkel et al., 2019	Tb-dW1c1	daC_T / daC_T	daC_Tb-dW1c1	NGS-WGS	SAMN06017550	no Biosample	11.1535
Y_PR_19_261	Hucul Horse	Central and Western Europe	Coldblood/Pony	no pedigree information	Cothran, Juras	This study		daC_A / daC_A	daC_Ao-a1H	NGS-TES	ERS13442338/SAMEA111344785	hair	34.8253
Y_PR_19_811	Hucul Horse	Central and Western Europe	Coldblood/Pony	no pedigree information	Cothran, Juras	This study		daC_T / daC_T	daC_Tb1-aK2	NGS-TES	ERS13442353/SAMEA111344800	hair	34.663
Y_PR_19_815	Hucul Horse	Central and Western Europe	Coldblood/Pony	no pedigree information	Cothran, Juras	This study		daC_T / daC_T	daC_Tb-oH	NGS-TES	ERS13442354/SAMEA111344801	hair	51.1398
K98002	Kladruber	Central and Western Europe	Baroque type	GENERALE XXXIV	published data	Remer et al., 2022	Tk	daC_T / daC_T	daC_T2k	NGS-TES	SAMN23803013	blood	43.0194
K98031	Kladruber	Central and Western Europe	Baroque type	SACRAMOSO RISANOTTA XXVI,1889	published data	Remer et al., 2022	Ao-nM2	daC_A / daC_A	daC_Ao-nM1b	NGS-TES	SAMN23802996	blood	42.9683
K98037	Kladruber	Central and Western Europe	Baroque type	NEMO,1885	published data	Remer et al., 2022	Ad-bN	daC_A / daC_A	daC_Ad-bN	NGS-TES	SAMN23802975	blood	47.115
D97048	Lipizzaner	Central and Western Europe	Baroque type	TULIPAN,1860	published data	Remer et al., 2022	Tb-dW3	daC_T / daC_T	daC_Tb-dW3	NGS-TES	SAMN23803001	blood	41.9491
F97001	Lipizzaner	Central and Western Europe	Baroque type	NEAPOLITANO,1790/NEAPOLITANO XXVI,1979,F	published data	Remer et al., 2022	Tb-oL	daC_T / daC_T	daC_Tb-oL3	NGS-TES	SAMN23803010	blood	37.2262
F97002	Lipizzaner	Central and Western Europe	Baroque type	MAESTOSO SENIOR,1773/MAESTOSO XXII,1932,F	published data	Remer et al., 2022	Tb-oB4a	daC_T / daC_T	daC_Tb-oB4a	NGS-TES	SAMN23803007	blood	31.8063
Lip111	Lipizzaner	Central and Western Europe	Baroque type	CONVERSANO,1767/CONVERSANO IV SOJA,1952	published data	Felkel et al., 2019	Hs-aA	daC_H / daC_H	daC_Hs-aS2a	NGS-WGS	SAMN06017257	blood	11.6926
Lip169	Lipizzaner	Central and Western Europe	Baroque type	FAVORY SENIOR,1779/FAVORY XII BEJA,1963	published data	Felkel et al., 2019	Tb-oL	daC_T / daC_T	daC_Tb-oL2a	NGS-WGS	SAMN06017259	blood	12.4061
R98008	Lipizzaner	Central and Western Europe	Baroque type	PLUTO SENIOR,1765/PLUTO CAPRA,1933,L	published data	Remer et al., 2022	Tb-oB4b	daC_T / daC_T	daC_Tb-oB4b	NGS-TES	SAMN23803008	blood	42.1849
S97042	Lipizzaner	Central and Western Europe	Baroque type	CONVERSANO,1767,NEAPOLITANER/CONVERSANO XII,1906	published data	Remer et al., 2022	Hs-aA1	daC_H / daC_H	daC_Hs-aS2b	NGS-TES	SAMN23802997	blood	35.2451
S97074	Lipizzaner	Central and Western Europe	Baroque type	INCITATO,1802	published data	Remer et al., 2022	Tb-oB	daC_T / daC_T	daC_Tb-oB	NGS-TES	SAMN23803003	blood	41.3577
S97077	Lipizzaner	Central and Western Europe	Baroque type	SIGLAVY SENIOR,1810/SIGLAVY CAPRIOLA I,1931,T	published data	Remer et al., 2022	Ao-aA1a2a	daC_A / daC_A	daC_Ao-aA1a2a	NGS-TES	SAMN23802985	blood	60.6404
W98004	Lipizzaner	Central and Western Europe	Baroque type	PLUTO SENIOR,1765/PLUTO V PRESCIANA I,1932,P	published data	Remer et al., 2022	Tb-oB4b	daC_T / daC_T	daC_Tb-oB4b	NGS-TES	SAMN23803009	blood	52.6296
W98032	Lipizzaner	Central and Western Europe	Baroque type	NEAPOLITANO,1790/NEAPOLITANO NIMA,1981,P	published data	Remer et al., 2022	Tb-oL2	daC_T / daC_T	daC_Tb-oL1	NGS-TES	SAMN23803012	blood	56.2265
W98040	Lipizzaner	Central and Western Europe	Baroque type	SIGLAVY SENIOR,1810/SIGLAVY II BREZOVICA,1931,P	published data	Remer et al., 2022	Ao-aA1a2	daC_A / daC_A	daC_Ao-aA1a2	NGS-TES	SAMN23802984	blood	49.3264
W98053	Lipizzaner	Central and Western Europe	Baroque type	MAESTOSO SENIOR,1773/MAESTOSO X ANCONA,1951,WI	published data	Remer et al., 2022	Tb-oB4	daC_T / daC_T	daC_Tb-oB4	NGS-TES	SAMN23803006	blood	53.2692
W98065	Lipizzaner	Central and Western Europe	Baroque type	FAVORY SENIOR,1779/FAVORY V CASSA,1956	published data	Remer et al., 2022	Tb-oL1b	daC_T / daC_T	daC_Tb-oL2b	NGS-TES	SAMN23803011	blood	59.5132
BW-347	Noriker	Central and Western Europe	Coldblood/Pony	NERO,1906/HAUSER NERO VII,1948	published data	Felkel et al., 2019	Ad-hB	daC_A / daC_A	daC_Ad-hB	NGS-WGS	SAMN07570002	blood	7.69165
BW-349	Noriker	Central and Western Europe	Coldblood/Pony	VULKAN,1887/BRUTUS VULKAN VII,1938	published data	Felkel et al., 2019	Ao-nA	daC_A / daC_A	daC_Ao-nM1a1a	NGS-WGS	SAMN07570005	blood	7.14452
BW-350	Noriker	Central and Western Europe	Coldblood/Pony	SCHAUNITZ,1896/ZITA SCHAUNITZ XI,1964	published data	Felkel et al., 2019	Ad-hA1	daC_A / daC_A	daC_Ad-hA1	NGS-WGS	SAMN07570004	blood	8.92204
BW-354	Noriker	Central and Western Europe	Coldblood/Pony	DIAMANT,1903/GAPP DIAMANT IX,1968	published data	Felkel et al., 2019	Ao-nB	daC_A / daC_A	daC_Ao-nM1a1c	NGS-WGS	SAMN07570008	blood	6.59979
Y_PR_07_017	Noriker	Central and Western Europe	Coldblood/Pony	NERO,1906/STOCK NERO VII,1959	published data	Remer et al., 2022	Ad-hB	daC_A / daC_A	daC_Ad-hB	NGS-TES	SAMN23802978	hair	44.8517
Y_PR_07_078	Noriker	Central and Western Europe	Coldblood/Pony	VULKAN,1887/ARNIM VULKAN VIII,1937	published data	Remer et al., 2022	Ao-nM1b2	daC_A / daC_A	daC_Ao-nM1a1a	NGS-TES	SAMN23802995	hair	52.4267
Y_PR_07_228	Noriker	Central and Western Europe	Coldblood/Pony	SCHAUNITZ,1896/SCHWABL SCHAUNITZ XI,1962	published data	Remer et al., 2022	Ao-nM1b2	daC_A / daC_A	daC_Ao-nM1a1a	NGS-TES	SAMN23802994	hair	47.8713
OLD01	Oldenburg Warmblood	Central and Western Europe	influenced - from Thoroughbred, Arabian	DARLEY ARABIAN,1700 horse 1	published data	Felkel et al., 2019	Tb-dW1*	daC_T / daC_T	daC_Tb-dW1	NGS-WGS	SAMN06017552	no Biosample	10.6309
OLD02	Oldenburg Warmblood	Central and Western Europe	influenced - from Thoroughbred, Arabian	DARLEY ARABIAN,1700 horse 2	published data	Felkel et al., 2019	Tb-oB1c	daC_T / daC_T	daC_Tb-oB1c	NGS-WGS	SAMN06017553	no Biosample	8.71986
Y_PR_05_067	Partbred Arabian	Central and Western Europe	influenced - from Thoroughbred, Arabian	IBRAHIM,1899	published data	Remer et al., 2022	Ao-aA1a3	daC_A / daC_A	daC_Ao-aA1a3	NGS-TES	SAMN23802986	hair	53.5773
Y_PR_09_032	Rhenish German Coldblood	Central and Western Europe	Coldblood/Pony	ORANGE I,1863	published data	Remer et al., 2022	Ad-hA1a	daC_A / daC_A	daC_Ad-hA1a	NGS-TES	SAMN23802977	hair	49.5056
Y_PR_05_066	Shagya Arabian	Central and Western Europe	influenced - from Arabian	SHAGYA,1830	published data	Remer et al., 2022	Ta-s	daC_T / daC_T	daC_T3a-a	NGS-TES	SAMN23802999	hair	62.8692
Y_PR_05_069	Shagya Arabian	Central and Western Europe	influenced - from Arabian	SIGLAVY BAGDADY,1895	published data	Remer et al., 2022	Ao-aA1a5	daC_A / daC_A	daC_Ao-aA1a5	NGS-TES	SAMN23802987	hair	38.7083
Y_PR_09_091	Shire Horse	Central and Western Europe	Coldblood/Pony	KNOTTINGLEY MAJOR,1914	Wallner, Brem	This study		daC_A / daC_A	daC_Ad-bS	NGS-TES	ERS13442295/SAMEA111344742	hair	39.2172
M1514	Thoroughbred	Central and Western Europe	Thoroughbred	no pedigree information	published data	Felkel et al., 2019	Tb-dW1a	daC_T / daC_T	daC_Tb-dW1	NGS-WGS	SAMN08389309	no Biosample	5.88047
Y_PR_11_033	Thoroughbred	Central and Western Europe	Thoroughbred	BYERLEY TURK,1679/DJEBEL,1937	published data	Remer et al., 2022	Tb-oB1	daC_T / daC_T	daC_Tb-oB1	NGS-TES	SAMN23803004	hair	43.6369
TRA01	Trakehner	Central and Western Europe	influenced - from Thoroughbred, Arabian	ILDERIM,1894	published data	Felkel et al., 2019	Ao-aA2a	daC_A / daC_A	daC_Ao-aA1a4	NGS-WGS	SAMN06017555	no Biosample	6.84354
TRA02	Trakehner	Central and Western Europe	influenced - from Thoroughbred, Arabian	SIGLAVY SENIOR,1810	published data	Felkel et al., 2019	Ao-aA1	daC_A / daC_A	daC_Ao-aA1b	NGS-WGS	SAMN06017576	no Biosample	12.3263
Y_PR_11_240	Trotter	Central and Western Europe	influenced - from Thoroughbred, Arabian	no pedigree information	Kalashnikov, Kalinkova, Zaitev	This study		daC_T / daC_T	daC_Tb-oB3b1a	NGS-TES	ERS13442297/SAMEA111344744	hair	36.0901
WF01	Westphalian Warmblood	Central and Western Europe	influenced - from Thoroughbred, Arabian	DARLEY ARABIAN,1700	published data	Felkel et al., 2019	Tb-dW1c2	daC_T / daC_T	daC_Tb-dW1c2	NGS-WGS	SAMN06017577	no Biosample	11.5605
WF02	Westphalian Warmblood	Central and Western Europe	influenced - from Thoroughbred, Arabian	GODOLPHIN ARABIAN,1724	published data	Felkel et al., 2019	Tb-oB3b2a	daC_T / daC_T	daC_Tb-oB3b1b1	NGS-WGS	SAMN06017631	no Biosample	8.86127
Chakouyi	Chakouyi Horse	East Asia	local breed/population	no pedigree information	published data	Felkel et al., 2019	Hc	daC_H / daC_H	daC_Hc	NGS-WGS	SAMEA3504070	no Biosample	7.40713
Y_PR_15_305	Inner Mongolian Horse	East Asia	local breed/population	no pedigree information	Han, Manglai	This study		da1* / da1_Ub-e	da1_Ub-eM	NGS-TES	ERS13442329/SAMEA111344776	DNA provided, Biosample blood	59.235
Y_PR_15_306	Inner Mongolian Horse	East Asia	local breed/population	no pedigree information	Han, Manglai	This study		daC_A / daC_A	daC_Ad-bM	NGS-TES	ERS13442330/SAMEA111344777	DNA provided, Biosample blood	57.0221
Y_PR_15_104	Japanese Horse	East Asia	local breed/population	no pedigree information	Kunieda, Okuda, Nozawa	This study		da1* / da1_Uj	da1_Uj-bB	NGS-TES	ERS13442317/SAMEA111344764	DNA provided, Biosample blood	37.931
Y_PR_15_144	Japanese Horse	East Asia	local breed/population	no pedigree information	Kunieda, Okuda, Nozawa	This study		da1* / da1_Uj	da1_Uj-a	NGS-TES	ERS13442318/SAMEA111344765	DNA provided, Biosample blood	53.6103
Y_PR_15_145	Japanese Horse	East Asia	local breed/population	no pedigree information	Kunieda, Okuda, Nozawa	This study		daC_A / daC_A	daC_Ao-aA1a7	NGS-TES	ERS13442319/SAMEA111344766	DNA provided, Biosample blood	60.3565
Y_PR_15_146	Japanese Horse	East Asia	local breed/population	no pedigree information	Kunieda, Okuda, Nozawa	This study		da1* / da1_Uj	da1_Uj-bA	NGS-TES	ERS13442320/SAMEA111344767	DNA provided, Biosample blood	70.7458
Jeju	Jeju Horse	East Asia	local breed/population	no pedigree information	published data	Felkel et al., 2019	J	da3_J / da3_J	da3_J	NGS-WGS	SAMN01057172	no Biosample	6.65566
BW-297	Mongolian Horse	East Asia	local breed/population	no pedigree information	Wallner, Brem	This study		da1* / da1_G	da1_Gs-a	NGS-TES	ERS13442279/SAMEA111344726	blood	41.7249
BW-309	Mongolian Horse	East Asia	local breed/population	no pedigree information	Wallner, Brem	This study		da1* / da1_Um	da1_Um	NGS-TES	ERS13442280/SAMEA111344727	blood	49.73
BW-311	Mongolian Horse	East Asia	local breed/population	no pedigree information	Wallner, Brem	This study		db / db	db_Mb-m	NGS-TES	ERS13442281/SAMEA111344728	blood	53.8537
BW-313	Mongolian Horse	East Asia	local breed/population	no pedigree information	Wallner, Brem	This study		da2_M / da2_M	da2_Mb	NGS-TES	ERS13442282/SAMEA111344729	blood	50.5935
MON	Mongolian Horse	East Asia	local breed/population	no pedigree information	published data	Felkel et al., 2019	M	da2_M / da2_M	da2_Ma	NGS-WGS	SAMEA3498582	no Biosample	11.5502
Mong	Mongolian Horse	East Asia	local breed/population	no pedigree information	published data	Felkel et al., 2019	Oa-a	db / db	db_Ma	NGS-WGS	SAMN02570035	no Biosample	13.6728
Y_PR_15_203	Mongolian Horse	East Asia	local breed/population	no pedigree information	Kunieda, Nozawa	This study		daC* / daC_O	daC_O	NGS-TES	ERS13442321/SAMEA111344768	DNA provided, Biosample blood	89.4459
Y_PR_15_209	Mongolian Horse	East Asia	local breed/population	no pedigree information	Kunieda, Nozawa	This study		da3* / da3_T	da3_T	NGS-TES	ERS13442322/SAMEA111344769	DNA provided, Biosample blood	53.4003
Y_PR_15_213	Mongolian Horse	East Asia	local breed/population	no pedigree information	Kunieda, Nozawa	This study		da1* / da1_G	da1_Gs-b	NGS-TES	ERS13442323/SAMEA111344770	DNA provided, Biosample blood	53.2865
Y_PR_15_235	Mongolian Horse	East Asia	local breed/population	no pedigree information	Kunieda, Nozawa	This study		p / pb_D	pb_D	NGS-TES	ERS13442326/SAMEA111344773	DNA provided, Biosample blood	56.4445
Y_PR_15_294	Mongolian Horse	East Asia	local breed/population	no pedigree information	Kunieda, Nozawa	This study		da1* / da1_G	da1_Gd	NGS-TES	ERS13442327/SAMEA111344774	DNA provided, Biosample blood	43.0892
Y_PR_15_295	Mongolian Horse	East Asia	local breed/population	no pedigree information	Kunieda, Nozawa	This study		da3* / da3_D	da3_D	NGS-TES	ERS13442328/SAMEA111344775	DNA provided, Biosample blood	42.7969
PRE	Przewalski's Horse	East Asia	Przewalski	no pedigree information	published data	Felkel et al., 2019	Pz-b	p / pb_P	pb_P	NGS-WGS	SAMEA3498584	no Biosample	13.2907
PRZ	Przewalski's Horse	East Asia	Przewalski	no pedigree information	published data	Felkel et al., 2019	Pz-b	p / pa	pa_A	NGS-WGS	SAMEA3498580	no Biosample	19.7489
PRZ4	Przewalski's Horse	East Asia	Przewalski	no pedigree information	published data	Felkel et al., 2019	Pz-a*	p / pa	pa_Bb	NGS-WGS	SAMEA3498585	no Biosample	12.2609
PRZ6	Przewalski's Horse	East Asia	Przewalski	no pedigree information	published data	Felkel et al., 2019	Pz-aA	p / pa	pa_Bb	NGS-WGS	SAMEA3498588	no Biosample	8.44934
PRZ8	Przewalski's Horse	East Asia	Przewalski	no pedigree information	published data	Felkel et al., 2019	Pz-aB	p / pa	pa_Ba	NGS-WGS	SAMEA3498590	no Biosample	11.8059
Y_PR_12_001	Chilean Horse	Latin America	New world breed	no pedigree information	Wallner, Brem	This study		daC_A / daC_A	daC_Ao-bC	NGS-TES	ERS13442298/SAMEA111344745	hair	67.1724
Y_PR_12_006	Chilean Horse	Latin America	New world breed	no pedigree information	Wallner, Brem	This study		daC_A / daC_A	daC_Ao-bC	NGS-TES	ERS13442299/SAMEA111344746	hair	53.248
Y_PR_12_009	Chilean Horse	Latin America	New world breed	no pedigree information	Wallner, Brem	This study		daC* / daC_S	daC_Sc	NGS-TES	ERS13442300/SAMEA111344747	hair	55.3357
Y_PR_12_105	Colombian Trocha and Trot Horse	Latin America	New world breed	no pedigree information	Novoa‐Bravo	This study		daC_T / daC_T	daC_T1c	NGS-TES	ERS13442305/SAMEA111344752	hair	33.2511
Y_PR_12_011	Criollo	Latin America	New world breed	no pedigree information	Wallner, Brem	This study		daC* / daC_S	daC_Sc-a	NGS-TES	ERS13442301/SAMEA111344748	hair	59.468
Marchador	Mangalarga Marchador	Latin America	New world breed	no pedigree information	published data	Felkel et al., 2019	Am	daC_A / daC_A	daC_Am-sM	NGS-WGS	SAMEA3504078	no Biosample	5.04633
Y_PR_12_071	Mangalarga Marchador	Latin America	New world breed	TELEGRAMA VELHO,1872	Patterson, Brooks	This study		daC_T / daC_T	daC_T1m	NGS-TES	ERS13442303/SAMEA111344750	hair	57.1227
Y_PR_12_024	Peruvian Paso	Latin America	New world breed	POTRO DE CALAPALLA	Wallner, Brem	This study		daC_A / daC_A	daC_Am-sP	NGS-TES	ERS13442302/SAMEA111344749	hair	35.2939
Y_PR_14_022	Arab Barb	North Africa	local breed/population	NIGER,1979	published data	Remer et al., 2022	Ao-nM1a	daC_A / daC_A	daC_Ao-nM1a2	NGS-TES	SAMN23802991	hair	49.5185
BW-365	Barb Horse	North Africa	local breed/population	QUITO ITI,1983	published data	Remer et al., 2022	Ao-aA3	daC_A / daC_A	daC_Ao-aA3	NGS-TES	SAMN23802989	hair	41.1287
Y_PR_14_011	Barb Horse	North Africa	local breed/population	JIHAL ITI,1984	published data	Remer et al., 2022	Ad-hA1	daC_A / daC_A	daC_Ad-hA1	NGS-TES	SAMN23802976	hair	43.8228
Y_PR_14_016	Barb Horse	North Africa	local breed/population	LAKOUL,NA	published data	Remer et al., 2022	Am-a	daC_A / daC_A	daC_Am-aA	NGS-TES	SAMN23802982	hair	35.918
Y_PR_14_030	Barb Horse	North Africa	local breed/population	LORTASSE ITI,1986	published data	Felkel et al., 2019	Hs-b	daC_H / daC_H	daC_Hs-b	NGS-WGS	SAMN08287594	blood	5.94437
Y_PR_14_080	Barb Horse	North Africa	local breed/population	DJINO ITI,1985	published data	Remer et al., 2022	Tb-oB3b1b1	daC_T / daC_T	daC_Tb-oB3b1b	NGS-TES	SAMN23803005	hair	44.239
Y_PR_14_120	Barb Horse	North Africa	local breed/population	Moroccan Barb - no pedigree information	Wallner, Brem	This study		daC_A / daC_A	daC_Am-aB	NGS-TES	ERS13442310/SAMEA111344757	hair	39.8881
Y_PR_14_191	Barb Horse	North Africa	local breed/population	Algerian Barb - no pedigree information	Wallner, Brem	This study		daC_A / daC_A	daC_Ao-aA1a6	NGS-TES	ERS13442311/SAMEA111344758	hair	44.7736
Y_PR_19_664	Choctaw	North America	New world breed	no pedigree information	Cothran, Juras	This study		daC_A / daC_A	daC_Ao-bB	NGS-TES	ERS13442351/SAMEA111344798	hair	38.6774
Y_PR_19_475	Corolla	North America	local breed/population	no pedigree information	Cothran, Juras	This study		da1* / da1_Uc	da1_Uc-o	NGS-TES	ERS13442343/SAMEA111344790	hair	31.9181
Y_PR_19_478	Corolla	North America	local breed/population	no pedigree information	Cothran, Juras	This study		da1* / da1_Uc	da1_Uc-o	NGS-TES	ERS13442344/SAMEA111344791	hair	43.4315
Y_PR_12_089	Fort Polk Feral Horse	North America	local breed/population	no pedigree information	Patterson, Brooks	This study		daC_A / daC_A	daC_Ad-bF	NGS-TES	ERS13442304/SAMEA111344751	hair	41.9735
EMS355	Morgan Horse	North America	influenced - from Thoroughbred, Arabian	no pedigree information	published data	Felkel et al., 2019	Tb-oB2b2	daC_T / daC_T	daC_Tb-oB2b	NGS-WGS	SAMN06028146	no Biosample	6.86418
Y_PR_19_527	Navajo Nation Department of Agriculture Horse	North America	New world breed	no pedigree information	Cothran, Juras	This study		daC_T / daC_T	daC_Tb-oB2c	NGS-TES	ERS13442348/SAMEA111344795	hair	35.3851
Y_PR_19_624	Newfoundland Pony	North America	local breed/population	no pedigree information	Cothran, Juras	This study		da4* / da4_E	da4_Ep-n	NGS-TES	ERS13442350/SAMEA111344797	hair	40.912
Y_PR_19_695	Ojibwe - Lac La Croix Indian Pony	North America	New world breed	no pedigree information	Cothran, Juras	This study		daC_H / daC_H	daC_Hs-aO	NGS-TES	ERS13442352/SAMEA111344799	hair	33.6524
AV-34	Quarter Horse	North America	influenced - from Thoroughbred, Arabian	TRAVELER,1880	published data	Remer et al., 2022	Tb-dW4	daC_T / daC_T	daC_Tb-dW4	NGS-TES	SAMN23803002	hair	38.6737
Y_PR_19_455	Shackleford Banks Horse	North America	local breed/population	no pedigree information	Cothran, Juras	This study		da1_N / da1_N	da1_Ns-sC	NGS-TES	ERS13442341/SAMEA111344788	hair	35.3634
Y_PR_19_467	Shackleford Banks Horse	North America	local breed/population	no pedigree information	Cothran, Juras	This study		da1* / da1_Uc	da1_Uc-s	NGS-TES	ERS13442342/SAMEA111344789	hair	66.1915
M1027	Standardbred	North America	influenced - from Thoroughbred	no pedigree information	published data	Felkel et al., 2019	Tb-dM1*	daC_T / daC_T	daC_Tb-dM	NGS-WGS	SAMN06028147	no Biosample	7.88385
Y_PR_19_542	Theodore Roosevelt National Park Horse	North America	local breed/population	no pedigree information	Cothran, Juras	This study		daC_A / daC_A	daC_Ad-hR	NGS-TES	ERS13442349/SAMEA111344796	hair	33.1883
Y_PR_11_050	Estonian Native Horse	Northern Europe	Coldblood/Pony	no pedigree information	Raudsepp	This study		da4* / da4_E	da4_Es	NGS-TES	ERS13442296/SAMEA111344743	hair	47.3417
Y_PR_14_068	Fredriksborg Horse	Central and Western Europe	Baroque type	MIGNON,1690	Wallner, Brem	This study		daC_A / daC_A	daC_Ao-nM2a	NGS-TES	ERS13442309/SAMEA111344756	hair	43.7995
IceAnd	Icelandic Horse	Northern Europe	Coldblood/Pony	no pedigree information	published data	Felkel et al., 2019	I	da3_I / da3_I	da3_Ib-b	NGS-WGS	SAMN06028143	no Biosample	23.0972
Y_PR_18_005	Icelandic Horse	Northern Europe	Coldblood/Pony	no pedigree information	Wallner, Brem	This study		da1* / da1_Ub-i	da1_Ub-i	NGS-TES	ERS13442331/SAMEA111344778	hair	37.548
Y_PR_18_014	Icelandic Horse	Northern Europe	Coldblood/Pony	no pedigree information	Wallner, Brem	This study		da3_I / da3_I	da3_Ia	NGS-TES	ERS13442332/SAMEA111344779	hair	57.0879
Y_PR_18_037	Icelandic Horse	Northern Europe	Coldblood/Pony	no pedigree information	Wallner, Brem	This study		da3_I / da3_I	da3_Ib-a	NGS-TES	ERS13442333/SAMEA111344780	hair	61.5111
Y_PR_19_515	Lithuanian Heavy Draft	Northern Europe	Coldblood/Pony	no pedigree information	Cothran, Juras	This study		daC_A / daC_A	daC_Ad-hA1a1	NGS-TES	ERS13442347/SAMEA111344794	hair	39.5837
H3817	North Swedish Draft	Northern Europe	Coldblood/Pony	no pedigree information	published data	Felkel et al., 2019	Ns-dA	da1_N / da1_N	da1_Ns-dA	NGS-WGS	SAMN07570050	no Biosample	4.90086
Pool1	North Swedish Draft	Northern Europe	Coldblood/Pony	no pedigree information	published data	Felkel et al., 2019	Ns-dB	da1_N / da1_N	da1_Ns-d	NGS-WGS	SAMN07570051	no Biosample	19.564
HP5fj	Norwegian Fjord	Northern Europe	Coldblood/Pony	no pedigree information	published data	Felkel et al., 2019	Nf	da1_N / da1_N	da1_Nf	NGS-WGS	SAMN06028167	no Biosample	7.9417
Foal2	Shetland Pony	Northern Europe	Coldblood/Pony	no pedigree information	published data	Felkel et al., 2019	Ns-sA1a	da1_N / da1_N	da1_Ns-sA	NGS-WGS	SAMN07570049	no Biosample	8.00743
Ulan	Shetland Pony	Northern Europe	Coldblood/Pony	no pedigree information	published data	Felkel et al., 2019	Ns-sA1a	da1_N / da1_N	da1_Ns-sA	NGS-WGS	SAMN07570052	no Biosample	7.38452
Y_PR_19_496	Zemaitukai	Northern Europe	Coldblood/Pony	no pedigree information	Cothran, Juras	This study		daC_T / daC_T	daC_Tb-oB3b2	NGS-TES	ERS13442345/SAMEA111344792	hair	23.2285
Y_PR_19_509	Zemaitukai	Northern Europe	Coldblood/Pony	no pedigree information	Cothran, Juras	This study		da1_N / da1_N	da1_Ns-dA	NGS-TES	ERS13442346/SAMEA111344793	hair	41.2786
Y_PR_03_094	Mezen Horse	Russia	local breed/population	ORLIK,1930	Kalashnikov, Kalinkova, Zaitev	This study		da1* / da1_Z	da1_Z	NGS-TES	ERS13442283/SAMEA111344730	hair	37.3754
Y_PR_03_095	Mezen Horse	Russia	local breed/population	SOBOL,1929	Kalashnikov, Kalinkova, Zaitev	This study		daC_A / daC_A	daC_Ad-m	NGS-TES	ERS13442284/SAMEA111344731	hair	45.1117
Y_PR_03_114	Orlov Trotter	Russia	influenced - from Thoroughbred, Arabian	BARS I,1784	Kalashnikov, Kalinkova, Zaitev	This study		daC_T / daC_T	daC_Tb1-aB	NGS-TES	ERS13442285/SAMEA111344732	hair	27.4561
YAK1	Yakutian Horse	Russia	local breed/population	no pedigree information	published data	Felkel et al., 2019	Ad-hA*	daC_A / daC_A	daC_Ad-hA2	NGS-WGS	SAMEA3542237	no Biosample	6.79258
Yak4	Yakutian Horse	Russia	local breed/population	no pedigree information	published data	Felkel et al., 2019	Ob	db / db	db_Y	NGS-WGS	SAMEA3542240	no Biosample	5.76044
Yak8	Yakutian Horse	Russia	local breed/population	no pedigree information	published data	Felkel et al., 2019	Oa-b	db / db	db_Mb-y	NGS-WGS	SAMEA3542244	no Biosample	6.08011
YAK9	Yakutian Horse	Russia	local breed/population	no pedigree information	published data	Felkel et al., 2019	Y	da3_Y / da3_Y	da3_Y	NGS-WGS	SAMEA3542245	no Biosample	6.369
Y_PR_15_046	Laos Horse	South and Southeast Asia	local breed/population	no pedigree information	Kunieda, Kounnavongsa, Keonouchanh	This study		da1* / da1_Ub-e	da1_Ub-eA2	NGS-TES	ERS13442315/SAMEA111344762	DNA provided, Biosample blood	49.8059
Marw	Marwari Horse	South and Southeast Asia	local breed/population	no pedigree information	published data	Felkel et al., 2019	Ao-aM	daC_A / daC_A	daC_Ao-aM	NGS-WGS	SAMN02767683	no Biosample	20.7062
Y_PR_15_001	Myanmar Horse	South and Southeast Asia	local breed/population	no pedigree information	Kunieda, KK Moe, HH Moe	This study		da2* / da2_L	da2_Lm	NGS-TES	ERS13442312/SAMEA111344759	DNA provided, Biosample blood	57.9279
Y_PR_15_003	Myanmar Horse	South and Southeast Asia	local breed/population	no pedigree information	Kunieda, KK Moe, HH Moe	This study		da1* / da1_Ub-e	da1_Ub-eA1	NGS-TES	ERS13442313/SAMEA111344760	DNA provided, Biosample blood	41.9432
Y_PR_15_092	Nepal Horse	South and Southeast Asia	local breed/population	no pedigree information	Kunieda, Shah	This study		da3* / da3_K	da3_K	NGS-TES	ERS13442316/SAMEA111344763	DNA provided, Biosample blood	59.9803
Y_PR_19_440	Pakistan Horse	South and Southeast Asia	local breed/population	no pedigree information	Cothran, Juras	This study		daC_A / daC_A	daC_Ao-a1P	NGS-TES	ERS13442340/SAMEA111344787	hair	35.133
Y_PR_15_221	Philippines Horse	South and Southeast Asia	local breed/population	no pedigree information	Kunieda, Nozawa	This study		da2* / da2_L	da2_Lp	NGS-TES	ERS13442324/SAMEA111344771	DNA provided, Biosample blood	80.7795
Y_PR_15_225	Philippines Horse	South and Southeast Asia	local breed/population	no pedigree information	Kunieda, Nozawa	This study		daC_A / daC_A	daC_Ao-nM2b	NGS-TES	ERS13442325/SAMEA111344772	DNA provided, Biosample blood	34.5369
Y_PR_14_083	Lusitano	Southern Europe - Mainland and Islands	Baroque type	GAIVOTO,ALTER REAL	published data	Remer et al., 2022	Hs-bL1	daC_H / daC_H	daC_Hs-bL	NGS-TES	SAMN23802998	hair	33.5346
Y_PR_19_213	Rhodes Horse	Southern Europe - Mainland and Islands	local breed/population	no pedigree information	Cothran, Juras	This study		da1* / da1_R	da1_R	NGS-TES	ERS13442337/SAMEA111344784	hair	49.8926
Y_PR_19_191	Skyros Horse	Southern Europe - Mainland and Islands	local breed/population	no pedigree information	Cothran, Juras	This study		da1* / da1_S	da1_Sa	NGS-TES	ERS13442334/SAMEA111344781	hair	41.4821
Y_PR_19_195	Skyros Horse	Southern Europe - Mainland and Islands	local breed/population	no pedigree information	Cothran, Juras	This study		da1* / da1_S	da1_Sb	NGS-TES	ERS13442335/SAMEA111344782	hair	44.5486
Y_PR_19_196	Skyros Horse	Southern Europe - Mainland and Islands	local breed/population	no pedigree information	Cothran, Juras	This study		daC_A / daC_A	daC_Ad-s	NGS-TES	ERS13442336/SAMEA111344783	hair	32.3161
K745	Sorraia Horse	Southern Europe - Mainland and Islands	Baroque type	no pedigree information	published data	Felkel et al., 2019	Hs-aB	daC_H / daC_H	daC_Hs-aS1	NGS-WGS	SAMN02439778	no Biosample	7.13946
Donkey	Donkey				published data	Orlando et al., 2013			Outgroup	NGS-WGS	SAMN02179859	no Biosample	5.11435
