# Supplementary material for: Refining the evolutionary tree of the horse Y chromosome
Source: Sci Rep. 2023 Jun 2;13:8954. doi: 10.1038/s41598-023-35539-0 (PMC10238413; doi:10.1038/s41598-023-35539-0)
Supplement: Supplementary file 6 — Supplementary Information 6. [file 41598_2023_35539_MOESM6_ESM.xlsx]

## Sheet: sheet1
Sample Name used in this study	Sample Name in original Study	Study	SRA biosample	SRA Accession	NGS data mapped to reference	DownloadedFrom	Site	Latitude	Longitude	Country	Age estimate from original study (years BP)	Clustering of passed samples in original study	Site description/Period of passed samples from Librado et al., 2022; Fages et al.,2019 or Gaunitz et al., 2018	AgeBPFrom used for New Name (column A)	geno48Filter	Clustering of sample (Figure 4b)	further clustering into da1 mjHGs		fFD	fGV	fHK	fFF	fFC	fGM	fEY	fGU	fFQ	fGR	fFB	fGF	fFZ	fEI	fBW	fFT	fIW	fFW	fDJ	fCE	fAS	fDG	fDO	fCU	fDA	fCV	fEJ	fBH	fCY	fBQ	fCH
																			p_identifier	p_identifier	p_identifier	p_identifier	p_identifier	p_identifier	p_identifier	p_identifier	p_identifier	p_identifier	p_identifier	p_identifier	p_identifier	p_identifier	p_identifier	p_identifier	p_identifier	p_identifier	d_identifier	d_identifier	d_identifier	d_identifier	d_identifier	d_identifier	d_identifier	d_identifier	d_identifier	d_identifier	d_identifier	d_identifier	d_identifier
GVA122_Fra_417BP	Beauvais_GVA122_417	Fages et al, 2019	SAMEA5408159	ERS3213469	chrY	ENA	Beauvais, la Maladrerie Saint-Lazare	49.415	2.101	France	317-517	DOM2	Early Modern period	417	passed	da1	da1:does not carry derived states for any of the 9 SNPs		.	ancestral	ancestral	.	ancestral	ancestral	.	.	.	.	ancestral	.	.	ancestral	ancestral	.	ancestral	ancestral	derived	derived	.	derived	derived	.	.	.	.	.	.	derived	.
GVA375_Fra_467BP	Beauvais_GVA375_467	Fages et al, 2019	SAMEA5408160	ERS3213470	chrY	ENA	Beauvais, VIlliers-de-l'Isle Adam	49.415	2.101	France	417-517	DOM2	Early Modern period	467	passed	da1	daC		ancestral	ancestral	ancestral	ancestral	ancestral	ancestral	ancestral	ancestral	ancestral	ancestral	ancestral	ancestral	ancestral	ancestral	ancestral	ancestral	ancestral	ancestral	derived	derived	derived	derived	derived	derived	derived	derived	derived	derived	derived	derived	derived
TrBWBX116_Ira_485BP	Belgheis_TrBWBX116_485	Fages et al, 2019	SAMEA5408161	ERS3213471	chrY	ENA	Belgheis	37.042	57.472	Iran	485	DOM2	Early Modern period	485	passed	da1	da1:only 1 read for derived state		ancestral	ancestral	ancestral	ancestral	ancestral	ancestral	ancestral	ancestral	ancestral	ancestral	.	ancestral	ancestral	ancestral	.	ancestral	ancestral	ancestral	derived	.	derived	derived	derived	.	.	.	derived	derived	derived	.	derived
GEP13_Mon_730BP	TavanTolgoi_GEP13_730	Fages et al, 2019	SAMEA5408293	ERS3213603	chrY	ENA	Tavan Tolgoi	45.1	112.72	Mongolia	649-811	DOM2	Middle Ages	730	passed	da1	da3_Y		ancestral	ancestral	ancestral	ancestral	ancestral	ancestral	ancestral	ancestral	ancestral	ancestral	ancestral	ancestral	ancestral	ancestral	ancestral	ancestral	ancestral	ancestral	derived	derived	derived	derived	derived	derived	derived	derived	derived	derived	derived	derived	derived
GEP14_Mon_730BP	TavanTolgoi_GEP14_730	Fages et al, 2019	SAMEA5408294	ERS3213604	chrY	ENA	Tavan Tolgoi	45.1	112.72	Mongolia	649-811	DOM2	Middle Ages	730	passed	da1	da1:only 1 read for derived state		ancestral	ancestral	ancestral	ancestral	ancestral	ancestral	ancestral	ancestral	ancestral	ancestral	.	ancestral	ancestral	ancestral	ancestral	ancestral	ancestral	ancestral	derived	derived	derived	derived	derived	derived	derived	derived	derived	derived	derived	derived	derived
GEP21_Mon_730BP	TavanTolgoi_GEP21_730	Fages et al, 2019	SAMEA5408295	ERS3213605	chrY	ENA	Tavan Tolgoi	45.1	112.72	Mongolia	649-811	DOM2	Middle Ages	730	passed	da1	da1_Ub-e		ancestral	ancestral	ancestral	.	ancestral	ancestral	ancestral	ancestral	ancestral	ancestral	ancestral	.	ancestral	ancestral	ancestral	ancestral	ancestral	ancestral	derived	derived	derived	.	derived	derived	derived	derived	derived	derived	derived	derived	derived
Marvele21_Ltu_1087BP	Marvele_21_1087	Fages et al, 2019	SAMEA5408252	ERS3213562	chrY	ENA	Marvelė cemetery	54.897	23.872	Lithuania	1087	DOM2	Middle Ages	1087	passed	da1	da1_N		ancestral	.	ancestral	ancestral	ancestral	ancestral	ancestral	ancestral	.	ancestral	ancestral	ancestral	.	.	ancestral	ancestral	.	ancestral	derived	derived	.	.	derived	derived	derived	derived	derived	derived	derived	derived	derived
Saa1_Est_1117BP	Saadjarve_Saa1_1117	Fages et al, 2019	SAMEA5408273	ERS3213583	chrY	ENA	Saadjärve	58.543	26.678	Estonia	1017	DOM2	Middle Ages	1117	passed	da1	da1:does not carry derived states for any of the 9 SNPs		.	ancestral	ancestral	ancestral	ancestral	ancestral	ancestral	ancestral	ancestral	.	ancestral	ancestral	ancestral	ancestral	ancestral	ancestral	ancestral	ancestral	.	derived	.	derived	derived	derived	derived	derived	derived	derived	derived	derived	derived
Marvele1_Ltu_1138BP	Marvele_01_1138	Fages et al, 2019	SAMEA5408247	ERS3213557	chrY	ENA	Marvelė cemetery	54.897	23.872	Lithuania	1087-1189	DOM2	Middle Ages	1138	passed	da1	da1:does not carry derived states for any of the 9 SNPs		.	.	ancestral	ancestral	ancestral	ancestral	ancestral	ancestral	ancestral	ancestral	ancestral	ancestral	ancestral	ancestral	ancestral	ancestral	ancestral	ancestral	.	derived	.	derived	derived	derived	derived	derived	derived	derived	derived	derived	derived
Issyk1_Kaz_1143BP	Zhanaturmus_Issyk1_1143	Gaunitz et al., 2018	SAMEA104233690	ERS1892708	chrY	ENA	Zhanaturmus	43.184	76.78	Kazakhstan	1143	DOM2	Middle Ages	1143	passed	da1	da3_Y		ancestral	ancestral	ancestral	ancestral	ancestral	ancestral	ancestral	.	ancestral	ancestral	ancestral	ancestral	ancestral	ancestral	ancestral	.	ancestral	ancestral	.	derived	derived	derived	derived	.	derived	derived	.	derived	derived	derived	derived
Marvele32_Ltu_1144BP	Marvele_32_1144	Fages et al, 2019	SAMEA5408255	ERS3213565	chrY	ENA	Marvelė cemetery	54.897	23.872	Lithuania	1144	DOM2	Middle Ages	1144	passed	da1	da1:does not carry derived states for any of the 9 SNPs		ancestral	ancestral	ancestral	ancestral	ancestral	ancestral	ancestral	ancestral	ancestral	ancestral	ancestral	ancestral	ancestral	ancestral	.	ancestral	ancestral	ancestral	derived	derived	.	derived	derived	derived	derived	derived	derived	derived	derived	.	.
Tur145_Tur_1156BP	Yenikapi_Tur145_1156	Fages et al, 2019	SAMEA5408332	ERS3213642	chrY	ENA	Yenikapi	41.005	28.952	Turkey	1156	DOM2	Byzantine period	1156	passed	da1	da1_Ub-e		ancestral	ancestral	ancestral	ancestral	ancestral	ancestral	ancestral	ancestral	ancestral	ancestral	ancestral	ancestral	ancestral	ancestral	ancestral	ancestral	ancestral	ancestral	derived	derived	derived	derived	derived	derived	derived	derived	derived	derived	derived	derived	derived
Nustar5_Hrv_1187BP	Nustar_5_1187	Fages et al, 2019	SAMEA5408263	ERS3213573	chrY	ENA	Nuštar	45.333	18.841	Croatia	1187	DOM2	Middle Ages	1187	passed	da1	da1:does not carry derived states for any of the 9 SNPs		ancestral	ancestral	ancestral	ancestral	ancestral	.	ancestral	ancestral	ancestral	.	ancestral	ancestral	ancestral	ancestral	ancestral	ancestral	ancestral	ancestral	derived	.	derived	derived	derived	derived	derived	derived	derived	.	derived	derived	derived
Marvele18_Ltu_1189BP	Marvele_18_1189	Fages et al, 2019	SAMEA5408251	ERS3213561	chrY	ENA	Marvelė cemetery	54.897	23.872	Lithuania	1189	DOM2	Middle Ages	1189	passed	da1	da1_N		ancestral	ancestral	ancestral	.	ancestral	ancestral	ancestral	ancestral	ancestral	ancestral	.	ancestral	ancestral	ancestral	ancestral	ancestral	ancestral	ancestral	derived	derived	derived	derived	derived	derived	derived	derived	derived	derived	derived	derived	derived
PAVH2_Kaz_1192BP	Gregorevka4_PAVH2_1192	Gaunitz et al., 2018	SAMEA104233680	ERS1892698	chrY	ENA	Gregorevka 4	52.629	76.739	Kazakhstan	1192	DOM2	Middle Ages	1192	passed	da1	da1_Um		ancestral	ancestral	ancestral	ancestral	ancestral	ancestral	ancestral	ancestral	.	ancestral	ancestral	ancestral	ancestral	ancestral	ancestral	ancestral	ancestral	ancestral	derived	derived	derived	derived	derived	derived	derived	derived	derived	derived	derived	derived	derived
KYRH10_Kgz_1267BP	BozAdyr_KYRH10_1267	Fages et al, 2019	SAMEA5408175	ERS3213485	chrY	ENA	Boz-Adyr	39.998	71.073	Kyrgyzstan	1217	DOM2	Middle Ages	1267	passed	da1	da1:does not carry derived states for any of the 9 SNPs		ancestral	ancestral	ancestral	ancestral	ancestral	ancestral	ancestral	ancestral	ancestral	ancestral	ancestral	ancestral	ancestral	ancestral	ancestral	ancestral	ancestral	ancestral	derived	derived	derived	derived	derived	derived	derived	derived	derived	derived	derived	derived	derived
KYRH8_Kgz_1267BP	BozAdyr_KYRH8_1267	Fages et al, 2019	SAMEA5408176	ERS3213486	chrY	ENA	Boz-Adyr	39.998	71.073	Kyrgyzstan	1217	DOM2	Middle Ages	1267	passed	da1	da1:does not carry derived states for any of the 9 SNPs		ancestral	ancestral	ancestral	ancestral	ancestral	ancestral	ancestral	ancestral	ancestral	ancestral	ancestral	ancestral	ancestral	ancestral	ancestral	ancestral	ancestral	ancestral	derived	derived	derived	.	derived	derived	.	derived	derived	derived	derived	derived	derived
Tur140_Tur_1289BP	Yenikapi_Tur140_1289	Fages et al, 2019	SAMEA5408328	ERS3213638	chrY	ENA	Yenikapi	41.005	28.952	Turkey	1289	DOM2	Byzantine period	1289	passed	da1	daC		ancestral	ancestral	ancestral	ancestral	.	ancestral	ancestral	ancestral	ancestral	ancestral	ancestral	ancestral	ancestral	ancestral	ancestral	ancestral	ancestral	ancestral	derived	derived	derived	derived	derived	derived	derived	derived	derived	derived	derived	derived	derived
UCIE2012x85_Mon_1291BP	Khotont_UCIE2012x85_1291	Fages et al, 2019	SAMEA5408237	ERS3213547	chrY	ENA	Khotont	47.306	102.646	Mongolia	1177-1406	DOM2	Middle Ages	1291	passed	da1	da1_Ub-e		ancestral	ancestral	ancestral	.	ancestral	ancestral	ancestral	ancestral	ancestral	ancestral	ancestral	ancestral	ancestral	ancestral	ancestral	ancestral	ancestral	ancestral	derived	derived	derived	derived	derived	derived	derived	derived	.	derived	derived	derived	derived
Tur194_Tur_1360BP	Yenikapi_Tur194_1360	Fages et al, 2019	SAMEA5408348	ERS3213658	chrY	ENA	Yenikapi	41.005	28.952	Turkey	1360	DOM2	Byzantine period	1360	passed	da1	da1_Ub-e		.	ancestral	ancestral	ancestral	ancestral	ancestral	ancestral	ancestral	ancestral	ancestral	ancestral	ancestral	ancestral	.	ancestral	ancestral	ancestral	ancestral	derived	derived	derived	derived	derived	derived	derived	derived	derived	derived	derived	derived	derived
Mzr1_Deu_1373BP	Mainz_Mzr1_1373	Fages et al, 2019	SAMEA5408246	ERS3213556	chrY	ENA	Mainz	49.99	8.26	Germany	1373	DOM2	Middle Ages	1373	passed	da1	da1:does not carry derived states for any of the 9 SNPs		.	ancestral	ancestral	.	ancestral	ancestral	ancestral	ancestral	ancestral	ancestral	ancestral	ancestral	ancestral	ancestral	ancestral	ancestral	ancestral	ancestral	derived	derived	derived	derived	derived	derived	derived	derived	.	.	derived	.	derived
Tur142_Tur_1396BP	Yenikapi_Tur142_1396	Fages et al, 2019	SAMEA5408330	ERS3213640	chrY	ENA	Yenikapi	41.005	28.952	Turkey	1396	DOM2	Byzantine period	1396	passed	da1	da1_Ub-e		ancestral	ancestral	ancestral	ancestral	ancestral	ancestral	ancestral	ancestral	ancestral	ancestral	ancestral	ancestral	ancestral	ancestral	ancestral	ancestral	ancestral	.	derived	derived	derived	derived	derived	derived	derived	derived	derived	derived	derived	derived	derived
Tur141_Tur_1430BP	Yenikapi_Tur141_1430	Fages et al, 2019	SAMEA5408329	ERS3213639	chrY	ENA	Yenikapi	41.005	28.952	Turkey	1430	DOM2	Byzantine period	1430	passed	da1	da1_Ub-e		ancestral	ancestral	ancestral	ancestral	ancestral	ancestral	ancestral	ancestral	ancestral	.	ancestral	ancestral	ancestral	ancestral	ancestral	ancestral	ancestral	.	derived	derived	derived	derived	derived	derived	derived	derived	derived	derived	derived	derived	.
Tur150_Tur_1443BP	Yenikapi_Tur150_1443	Fages et al, 2019	SAMEA5408336	ERS3213646	chrY	ENA	Yenikapi	41.005	28.952	Turkey	1156-1730	DOM2	Byzantine period	1443	passed	da1	daC		ancestral	ancestral	ancestral	ancestral	ancestral	ancestral	ancestral	ancestral	ancestral	ancestral	ancestral	ancestral	ancestral	ancestral	ancestral	ancestral	ancestral	ancestral	derived	derived	derived	derived	derived	derived	derived	derived	derived	derived	derived	derived	derived
Tur170_Tur_1443BP	Yenikapi_Tur170_1443	Fages et al, 2019	SAMEA5408339	ERS3213649	chrY	ENA	Yenikapi	41.005	28.952	Turkey	1156-1730	DOM2	Byzantine period	1443	passed	da1	daC		ancestral	ancestral	ancestral	ancestral	ancestral	ancestral	.	ancestral	ancestral	ancestral	ancestral	ancestral	ancestral	ancestral	ancestral	ancestral	ancestral	ancestral	derived	derived	derived	derived	derived	derived	derived	derived	derived	derived	derived	derived	derived
Tur173_Tur_1443BP	Yenikapi_Tur173_1443	Fages et al, 2019	SAMEA5408341	ERS3213651	chrY	ENA	Yenikapi	41.005	28.952	Turkey	1156-1730	DOM2	Byzantine period	1443	passed	da1	daC		ancestral	.	.	ancestral	ancestral	ancestral	ancestral	.	ancestral	ancestral	ancestral	ancestral	ancestral	ancestral	ancestral	ancestral	ancestral	ancestral	.	derived	derived	derived	derived	derived	derived	.	.	derived	derived	derived	derived
Tur176_Tur_1443BP	Yenikapi_Tur176_1443	Fages et al, 2019	SAMEA5408343	ERS3213653	chrY	ENA	Yenikapi	41.005	28.952	Turkey	1156-1730	DOM2	Byzantine period	1443	passed	da1	da1:does not carry derived states for any of the 9 SNPs		ancestral	ancestral	ancestral	.	ancestral	ancestral	ancestral	ancestral	.	ancestral	.	ancestral	ancestral	ancestral	ancestral	ancestral	.	ancestral	derived	derived	.	derived	.	derived	derived	derived	derived	.	derived	derived	derived
Tur181_Tur_1443BP	Yenikapi_Tur181_1443	Fages et al, 2019	SAMEA5408344	ERS3213654	chrY	ENA	Yenikapi	41.005	28.952	Turkey	1156-1730	DOM2	Byzantine period	1443	passed	da1	da1:only 1 read for derived state		ancestral	ancestral	ancestral	ancestral	ancestral	.	.	ancestral	.	ancestral	ancestral	ancestral	ancestral	ancestral	ancestral	.	ancestral	ancestral	derived	.	derived	derived	derived	derived	derived	derived	derived	derived	derived	.	derived
Tur193_Tur_1443BP	Yenikapi_Tur193_1443	Fages et al, 2019	SAMEA5408347	ERS3213657	chrY	ENA	Yenikapi	41.005	28.952	Turkey	1156-1730	DOM2	Byzantine period	1443	passed	da1	da1:only 1 read for derived state		ancestral	ancestral	ancestral	ancestral	ancestral	ancestral	ancestral	ancestral	ancestral	ancestral	ancestral	ancestral	ancestral	ancestral	ancestral	ancestral	ancestral	ancestral	derived	derived	.	derived	derived	derived	derived	.	derived	.	derived	.	derived
Tur229_Tur_1443BP	Yenikapi_Tur229_1443	Fages et al, 2019	SAMEA5408350	ERS3213660	chrY	ENA	Yenikapi	41.005	28.952	Turkey	1156-1730	DOM2	Byzantine period	1443	passed	da1	daC		ancestral	ancestral	ancestral	.	ancestral	ancestral	ancestral	ancestral	ancestral	ancestral	ancestral	ancestral	ancestral	ancestral	ancestral	ancestral	ancestral	ancestral	derived	derived	derived	derived	derived	derived	derived	derived	derived	.	derived	derived	derived
Tur243_Tur_1443BP	Yenikapi_Tur243_1443	Fages et al, 2019	SAMEA5408351	ERS3213661	chrY	ENA	Yenikapi	41.005	28.952	Turkey	1156-1730	DOM2	Byzantine period	1443	passed	da1	da1:does not carry derived states for any of the 9 SNPs		ancestral	.	.	.	ancestral	ancestral	.	ancestral	ancestral	ancestral	.	ancestral	ancestral	ancestral	ancestral	ancestral	ancestral	ancestral	derived	derived	.	derived	derived	.	derived	derived	derived	.	.	derived	derived
AM115_Ira_1557BP	SharIQumis_AM115_1557	Fages et al, 2019	SAMEA5408286	ERS3213596	chrY	ENA	Shar-I-Qumis	35.962	54.038	Iran	1557	DOM2	Sasanian period	1557	passed	da1	da1:does not carry derived states for any of the 9 SNPs		ancestral	ancestral	.	ancestral	ancestral	ancestral	.	ancestral	ancestral	ancestral	ancestral	ancestral	ancestral	ancestral	ancestral	ancestral	ancestral	ancestral	derived	derived	derived	derived	derived	derived	derived	derived	derived	derived	derived	derived	derived
Tur171_Tur_1689BP	Yenikapi_Tur171_1689	Fages et al, 2019	SAMEA5408340	ERS3213650	chrY	ENA	Yenikapi	41.005	28.952	Turkey	1689	DOM2	Byzantine period	1689	passed	da1	da1_N		ancestral	ancestral	ancestral	ancestral	ancestral	ancestral	ancestral	ancestral	ancestral	ancestral	ancestral	.	ancestral	ancestral	ancestral	ancestral	ancestral	ancestral	derived	derived	derived	derived	derived	derived	derived	derived	derived	derived	derived	derived	derived
Tur146_Tur_1730BP	Yenikapi_Tur146_1730	Fages et al, 2019	SAMEA5408333	ERS3213643	chrY	ENA	Yenikapi	41.005	28.952	Turkey	1730	DOM2	Byzantine period	1730	passed	da1	da1:does not carry derived states for any of the 9 SNPs		ancestral	ancestral	ancestral	ancestral	ancestral	ancestral	ancestral	ancestral	ancestral	ancestral	ancestral	ancestral	ancestral	ancestral	ancestral	ancestral	ancestral	ancestral	derived	derived	derived	derived	derived	derived	derived	derived	derived	derived	derived	derived	derived
GVA201_Fra_1767BP	Macon_GVA201_1767	Fages et al, 2019	SAMEA5408245	ERS3213555	chrY	ENA	Macon, rue Rambuteau	46.308	4.823	France	1717-1817	DOM2	Roman period	1767	passed	da1	da1:does not carry derived states for any of the 9 SNPs		ancestral	.	ancestral	ancestral	.	ancestral	ancestral	ancestral	ancestral	.	ancestral	ancestral	ancestral	ancestral	ancestral	ancestral	.	.	derived	derived	derived	derived	derived	derived	derived	derived	.	derived	derived	derived	.
GVA133_Fra_1817BP	Evreux_GVA133_1817	Fages et al, 2019	SAMEA5408219	ERS3213529	chrY	ENA	Evreux, Clos-au-Duc	49.02	1.159	France	1717-1917	DOM2	Roman period	1817	passed	da1	da1:does not carry derived states for any of the 9 SNPs		ancestral	ancestral	ancestral	ancestral	.	.	ancestral	ancestral	ancestral	.	ancestral	ancestral	ancestral	ancestral	ancestral	ancestral	.	ancestral	derived	derived	derived	derived	derived	derived	.	derived	.	derived	derived	derived	derived
GVA140_Fra_1817BP	Evreux_GVA140_1817	Fages et al, 2019	SAMEA5408221	ERS3213531	chrY	ENA	Evreux, Clos-au-Duc	49.02	1.159	France	1717-1917	DOM2	Roman period	1817	passed	da1	da1:does not carry derived states for any of the 9 SNPs		ancestral	.	.	ancestral	.	.	.	ancestral	ancestral	.	ancestral	ancestral	ancestral	ancestral	.	ancestral	ancestral	.	derived	.	derived	derived	.	.	.	derived	.	.	derived	derived	.
JG160_Swi_1817BP	AugustaRaurica_JG160_1817	Fages et al, 2019	SAMEA5408153	ERS3213463	chrY	ENA	Augusta Raurica - Insula 8	47.533	7.722	Switzerland	1717-1917	DOM2	Roman period	1817	passed	da1	da1:does not carry derived states for any of the 9 SNPs		ancestral	ancestral	ancestral	.	ancestral	ancestral	.	ancestral	ancestral	ancestral	.	.	ancestral	ancestral	.	ancestral	ancestral	ancestral	derived	derived	derived	derived	derived	derived	derived	.	derived	derived	derived	derived	derived
Fr1_Deu_1863BP	FrankfurtHeddernheim_Fr1_1863	Fages et al, 2019	SAMEA5408223	ERS3213533	chrY	ENA	Frankfurt-Heddenheim	50.161	8.642	Germany	1863	DOM2	Roman period	1863	passed	da1	da1:does not carry derived states for any of the 9 SNPs		ancestral	.	ancestral	.	ancestral	ancestral	ancestral	ancestral	ancestral	ancestral	ancestral	ancestral	ancestral	ancestral	ancestral	ancestral	ancestral	ancestral	.	derived	derived	derived	derived	derived	derived	.	derived	derived	derived	derived	derived
GVA126_Fra_1872BP	Fmontauban_GVA126_1872	Gaunitz et al., 2018	SAMEA104233677	ERS1892695	chrY	ENA	Fresnes-lès-Montauban	48.442	1.494	France	1872	DOM2	Roman period	1872	passed	da1	da1:does not carry derived states for any of the 9 SNPs		ancestral	ancestral	ancestral	ancestral	ancestral	ancestral	ancestral	ancestral	ancestral	ancestral	.	.	.	.	ancestral	ancestral	ancestral	ancestral	.	.	derived	derived	derived	derived	derived	.	derived	.	derived	derived	derived
GVA26_Fra_1917BP	Chartres_GVA26_1917	Fages et al, 2019	SAMEA5408192	ERS3213502	chrY	ENA	Chartres, boulevard de la Courtille	48.442	1.494	France	1917	DOM2	Roman period	1917	passed	da1	da1:does not carry derived states for any of the 9 SNPs		ancestral	ancestral	ancestral	ancestral	ancestral	ancestral	.	.	ancestral	ancestral	ancestral	ancestral	ancestral	ancestral	ancestral	ancestral	ancestral	ancestral	derived	derived	derived	derived	derived	derived	derived	derived	derived	derived	derived	derived	derived
GVA36_Fra_1917BP	Chartres_GVA36_1917	Fages et al, 2019	SAMEA5408194	ERS3213504	chrY	ENA	Chartres, boulevard de la Courtille	48.442	1.494	France	1917	DOM2	Roman period	1917	passed	da1	da1:does not carry derived states for any of the 9 SNPs		ancestral	ancestral	ancestral	ancestral	ancestral	.	.	ancestral	ancestral	.	ancestral	ancestral	.	ancestral	ancestral	.	ancestral	ancestral	derived	.	.	.	derived	derived	derived	derived	.	derived	.	derived	.
GVA4_Fra_1917BP	Chartres_GVA4_1917	Fages et al, 2019	SAMEA5408196	ERS3213506	chrY	ENA	Chartres, boulevard de la Courtille	48.442	1.494	France	1917	DOM2	Roman period	1917	passed	da1	da1:does not carry derived states for any of the 9 SNPs		ancestral	ancestral	ancestral	.	.	ancestral	ancestral	ancestral	.	ancestral	ancestral	ancestral	ancestral	ancestral	ancestral	ancestral	ancestral	ancestral	derived	derived	.	derived	derived	derived	derived	.	derived	derived	derived	derived	derived
Mon28_Mon_1988BP	GolModII_Mon28_1988	Gaunitz et al., 2018	SAMEA104233679	ERS1892697	chrY	ENA	Gol Mod II	48.018	101.353	Mongolia	1988	DOM2	Iron Age	1988	passed	da1	da1:only 1 read for derived state		ancestral	ancestral	ancestral	.	ancestral	ancestral	ancestral	ancestral	ancestral	ancestral	ancestral	ancestral	ancestral	ancestral	ancestral	ancestral	ancestral	.	derived	derived	derived	derived	derived	derived	derived	derived	derived	derived	derived	derived	derived
GVA242_Fra_2250BP	SaintJust_GVA242_2250	Fages et al, 2019	SAMEA5408279	ERS3213589	chrY	ENA	Saint-Just-en-Chaussée	49.505	2.435	France	2250	DOM2	Iron Age	2250	passed	da1	da1:does not carry derived states for any of the 9 SNPs		ancestral	ancestral	ancestral	ancestral	ancestral	ancestral	ancestral	ancestral	.	ancestral	.	ancestral	ancestral	ancestral	ancestral	.	ancestral	ancestral	derived	.	derived	.	derived	derived	derived	derived	derived	.	.	.	derived
OKG2_Mon_2367BP	OlonKurinGol_OKG2_2367	Fages et al, 2019	SAMEA5408267	ERS3213577	chrY	ENA	Olon Kurin Gol	49.329	88.349	Mongolia	2317-2417	DOM2	Iron Age	2367	passed	da1	δα1_Υβ-ε*		.	ancestral	ancestral	ancestral	ancestral	ancestral	ancestral	ancestral	.	ancestral	ancestral	ancestral	ancestral	ancestral	ancestral	ancestral	ancestral	.	.	derived	.	derived	derived	.	derived	derived	derived	.	derived	derived	derived
Rus9_Rus_2500BP	ArzhanII_Rus9_2500	Fages et al, 2019	SAMEA5408152	ERS3213462	chrY	ENA	Arzhan II	52.059	93.604	Russia	2500	DOM2	Iron Age	2500	passed	da1	da1:does not carry derived states for any of the 9 SNPs		ancestral	.	ancestral	ancestral	.	.	ancestral	ancestral	.	ancestral	.	.	ancestral	ancestral	ancestral	ancestral	ancestral	.	.	.	derived	.	derived	.	.	derived	derived	derived	derived	derived	derived
Kuymx2_Rus_2530BP	Kuymx2_Rus_m580	Librado et al., 2021	SAMEA9533288	ERZ3034497	LipY764	ENA	Kuyum	51.5	85.97	Russia	2530	DOM2	burial site, Iron Age Biyke culture	2530	passed	da1	not enough support for placing		ancestral	.	ancestral	ancestral	ancestral	ancestral	ancestral	ancestral	ancestral	ancestral	ancestral	ancestral	ancestral	ancestral	ancestral	ancestral	ancestral	ancestral	derived	derived	derived	derived	derived	derived	derived	derived	derived	derived	derived	derived	derived
Arz1x13_Rus_2531BP	Arz1x13_Rus_m581	Librado et al., 2021	SAMEA9533177	ERZ3034373	LipY764	ENA	Arzhan-I	52.07	93.52	Russia	2531	DOM2	burial site, Iron Age, Early Scythian Culture	2531	passed	da1	not enough support for placing		ancestral	ancestral	ancestral	ancestral	ancestral	ancestral	ancestral	ancestral	ancestral	ancestral	ancestral	ancestral	ancestral	ancestral	ancestral	ancestral	ancestral	ancestral	derived	derived	derived	derived	derived	derived	derived	derived	derived	.	derived	derived	derived
PRA77_Cze_2574BP	PRA77_Cze_m624	Librado et al., 2021	SAMEA9533358	ERZ3034574	LipY764	ENA	Vlinƒõves	50.36	14.45	Czech Republic	2574	DOM2	settlement, polycultural site	2574	passed	da1	not enough support for placing		ancestral	ancestral	ancestral	ancestral	ancestral	ancestral	ancestral	ancestral	ancestral	ancestral	.	ancestral	ancestral	ancestral	ancestral	ancestral	.	ancestral	.	.	derived	derived	derived	derived	.	derived	derived	derived	derived	derived	derived
Bi5x1_Rus_2575BP	Bi5x1_Rus_m625	Librado et al., 2021	SAMEA9533182	ERZ3034378	LipY764	ENA	Bijke-V	51.16	86.14	Russia	2575	DOM2	settlement, Iron Age Biyke Culture, 2nd half of 7th century BCE	2575	passed	da1	not enough support for placing		.	ancestral	ancestral	.	ancestral	ancestral	.	.	ancestral	.	.	ancestral	ancestral	.	ancestral	ancestral	.	.	derived	.	.	.	.	.	derived	.	derived	.	derived	derived	.
Cho1x3_Rus_2575BP	Cho1x3_Rus_m625	Librado et al., 2021	SAMEA9533220	ERZ3034418	LipY764	ENA	Choburak-I	51.17	86.11	Russia	2575	DOM2	burial site, Iron Age Biyke Culture, 2nd half of 7th century BCE	2575	passed	da1	not enough support for placing		ancestral	.	ancestral	ancestral	ancestral	ancestral	.	ancestral	ancestral	ancestral	ancestral	ancestral	.	.	ancestral	ancestral	ancestral	ancestral	derived	derived	.	.	derived	derived	derived	derived	derived	.	.	derived	.
Arz15_Rus_2600BP	Arz15_Rus_m650	Librado et al., 2021	SAMEA9533175	ERZ3034371	LipY764	ENA	Arzhan II	52.07	93.52	Russia	2600	DOM2	Iron Age	2600	passed	da1	not enough support for placing		ancestral	ancestral	ancestral	ancestral	ancestral	ancestral	ancestral	ancestral	ancestral	ancestral	ancestral	ancestral	ancestral	ancestral	ancestral	ancestral	ancestral	ancestral	derived	derived	derived	derived	derived	derived	derived	derived	derived	derived	derived	derived	derived
M17x127_Mon_2608BP	M17x127_Mon_m658	Librado et al., 2021	SAMEA9533306	ERZ3034517	LipY764	ENA	Bor Shoroonii	46.4	100.68	Mongolia	2608	DOM2	burial site, Late Bronze Age Deer Stone Complex	2608	passed	da1	not enough support for placing		ancestral	.	ancestral	ancestral	ancestral	ancestral	ancestral	ancestral	ancestral	ancestral	.	.	ancestral	ancestral	.	.	.	ancestral	derived	.	.	.	derived	derived	derived	derived	.	derived	derived	derived	derived
Besta6_Kaz_2611BP	Besta6_Kaz_m661	Librado et al., 2021	SAMEA9533180	ERZ3034376	LipY764	ENA	Bestamak	51.58	64.72	Kazakhstan	2611	DOM2	cemetery, Early Iron Age	2611	passed	da1	not enough support for placing		ancestral	ancestral	.	ancestral	.	ancestral	.	ancestral	.	.	.	.	ancestral	.	.	.	ancestral	ancestral	derived	.	derived	.	.	derived	derived	.	derived	.	derived	.	.
Rid1_Est_2650BP	Rid1_Est_m700	Librado et al., 2021	SAMEA9533365	ERZ3038757	LipY764	ENA	Ridala	58.46	23.03	Estonia	2650	DOM2	Bronze Age	2650	passed	da1	not enough support for placing		ancestral	.	ancestral	ancestral	ancestral	ancestral	.	.	ancestral	ancestral	.	.	.	ancestral	.	ancestral	.	ancestral	derived	.	.	.	derived	derived	derived	derived	derived	derived	derived	derived	derived
HasanluV31E_Ira_2718BP	HasanluV31E_Ira_m768	Librado et al., 2021	SAMEA9533266	ERZ3034473	LipY764	ENA	Tepe Hasanlu	37	45.46	Iran	2718	DOM2	fortified settlement, Iron Age (*5)	2718	passed	da1	not enough support for placing		ancestral	ancestral	.	.	ancestral	ancestral	.	ancestral	.	ancestral	ancestral	ancestral	.	ancestral	.	ancestral	.	.	.	.	derived	derived	derived	.	derived	derived	derived	derived	.	.	derived
Hasanlu3394_Ira_2740BP	Hasanlu3394_Ira_m790	Librado et al., 2021	SAMEA9533262	ERZ3034468	LipY764	ENA	Tepe Hasanlu	37	45.46	Iran	2740	DOM2	Iron Age	2740	passed	da1	not enough support for placing		ancestral	ancestral	ancestral	ancestral	.	ancestral	.	ancestral	ancestral	ancestral	.	ancestral	ancestral	ancestral	ancestral	ancestral	ancestral	.	derived	.	derived	derived	derived	derived	.	derived	derived	.	derived	derived	derived
Arz1x14_Rus_2750BP	Arz1x14_Rus_m800	Librado et al., 2021	SAMEA9533178	ERZ3034374	LipY764	ENA	Arzhan-I	52.07	93.52	Russia	2750	DOM2	burial site, Iron Age, Early Scythian Culture	2750	passed	da1	not enough support for placing		ancestral	ancestral	.	ancestral	ancestral	.	ancestral	ancestral	ancestral	ancestral	ancestral	.	.	ancestral	ancestral	ancestral	ancestral	.	derived	derived	derived	derived	derived	.	derived	.	.	.	derived	derived	.
Fen4_Chi_2750BP	Fen4_Chi_m800	Librado et al., 2021	SAMEA9533234	ERZ3034436	LipY764	ENA	Fengtai	36.84	101.96	China	2750	DOM2	Iron Age	2750	passed	da1	not enough support for placing		ancestral	ancestral	ancestral	.	ancestral	ancestral	ancestral	ancestral	ancestral	ancestral	ancestral	.	ancestral	.	.	ancestral	ancestral	ancestral	.	derived	derived	derived	derived	.	derived	derived	derived	derived	derived	derived	derived
Chin1x1_Rus_2760BP	Chin1x1_Rus_m810	Librado et al., 2021	SAMEA9533219	ERZ3034417	LipY764	ENA	Chinge-Tey-I	52.07	93.46	Russia	2760	DOM2	burial site, Iron Age Early Scythian Culture	2760	passed	da1	not enough support for placing		.	.	.	ancestral	.	.	.	ancestral	ancestral	ancestral	.	.	.	.	ancestral	ancestral	.	ancestral	derived	derived	.	derived	.	derived	.	.	derived	.	derived	.	derived
Arz1x12_Rus_2804BP	Arz1x12_Rus_m854	Librado et al., 2021	SAMEA9533176	ERZ3034372	LipY764	ENA	Arzhan-I	52.07	93.52	Russia	2804	DOM2	burial site, Iron Age, Early Scythian Culture	2804	passed	da1	not enough support for placing		ancestral	ancestral	ancestral	ancestral	ancestral	ancestral	ancestral	ancestral	ancestral	.	ancestral	ancestral	ancestral	ancestral	ancestral	ancestral	ancestral	ancestral	derived	derived	derived	derived	derived	.	derived	.	derived	derived	derived	derived	derived
Hasanlu2405_Ira_2818BP	Hasanlu2405_Ira_m868	Librado et al., 2021	SAMEA9533261	ERZ3034467	LipY764	ENA	Tepe Hasanlu	37	45.46	Iran	2818	DOM2	Iron Age	2818	passed	da1	not enough support for placing		ancestral	.	ancestral	ancestral	ancestral	ancestral	ancestral	.	ancestral	.	.	.	ancestral	ancestral	ancestral	ancestral	ancestral	.	.	derived	derived	derived	derived	derived	derived	derived	.	derived	derived	derived	.
Hasanlu368_Ira_2828BP	Hasanlu368_Ira_m878	Librado et al., 2021	SAMEA9533265	ERZ3034472	LipY764	ENA	Tepe Hasanlu	37	45.46	Iran	2828	DOM2	Iron Age	2828	passed	da1	not enough support for placing		ancestral	.	ancestral	ancestral	ancestral	.	.	.	.	ancestral	ancestral	.	ancestral	.	ancestral	ancestral	.	.	derived	derived	derived	.	.	derived	derived	.	.	.	.	derived	derived
GVA9036_Mon_2963BP	GVA9036_Mon_m1013	Librado et al., 2021	SAMEA9533253	ERZ3034458	LipY764	ENA	Tatsyn Ereg	47.75	101.37	Mongolia	2963	DOM2	burial site, Bronze Age Deer Stone Complex	2963	passed	da1	not enough support for placing		ancestral	ancestral	.	.	ancestral	ancestral	ancestral	ancestral	ancestral	ancestral	ancestral	.	ancestral	.	ancestral	ancestral	ancestral	.	.	derived	derived	derived	derived	derived	derived	derived	.	derived	derived	derived	derived
Monx4_Mon_2968BP	Monx4_Mon_m1018	Librado et al., 2021	SAMEA9533320	ERZ3034534	LipY764	ENA	Monostoy-Nuga	49.55	103.28	Mongolia	2968	DOM2	burial site, Early Iron Age Deer Stone Complex	2968	passed	da1	not enough support for placing		ancestral	ancestral	ancestral	ancestral	ancestral	ancestral	.	ancestral	.	ancestral	.	ancestral	.	.	.	ancestral	ancestral	ancestral	derived	derived	derived	.	derived	derived	derived	.	.	derived	.	derived	.
Monx7_Mon_2976BP	Monx7_Mon_m1026	Librado et al., 2021	SAMEA9533321	ERZ3034535	LipY764	ENA	Monostoy-Nuga	49.55	103.28	Mongolia	2976	DOM2	burial site, Early Iron Age Deer Stone Complex	2976	passed	da1	not enough support for placing		ancestral	ancestral	.	.	ancestral	ancestral	ancestral	ancestral	ancestral	ancestral	ancestral	.	ancestral	ancestral	ancestral	ancestral	ancestral	ancestral	derived	.	derived	derived	derived	.	.	.	derived	derived	derived	derived	.
GVA9042_Mon_3018BP	GVA9042_Mon_m1068	Librado et al., 2021	SAMEA9533255	ERZ3034460	LipY764	ENA	Burgast	49.83	89.99	Mongolia	3018	DOM2	cemetery, Late Bronze Age Khirigsuur	3018	passed	da1	not enough support for placing		ancestral	ancestral	ancestral	.	ancestral	ancestral	ancestral	ancestral	.	ancestral	ancestral	ancestral	ancestral	ancestral	ancestral	ancestral	ancestral	ancestral	derived	.	derived	derived	derived	derived	derived	derived	derived	.	derived	derived	derived
Mon86_Mon_3039BP	UushgiinUvur_Mon86_3039	Gaunitz et al., 2018	SAMEA104233688	ERS1892706	chrY	ENA	Uushgiin Uvur	49.656	99.912	Mongolia	3039	DOM2	Bronze Age	3039	passed	da1	da1:does not carry derived states for any of the 9 SNPs		ancestral	ancestral	ancestral	ancestral	ancestral	ancestral	ancestral	ancestral	ancestral	.	ancestral	ancestral	ancestral	ancestral	ancestral	ancestral	ancestral	ancestral	derived	derived	derived	derived	derived	derived	derived	derived	derived	.	derived	derived	derived
SAGS27_Ira_3052BP	SAGS27_Ira_m1102	Librado et al., 2021	SAMEA9533392	ERZ3038754	LipY764	ENA	Sagzabad	35.77	49.94	Iran	3052	DOM2	Iron Age	3052	passed	da1	not enough support for placing		ancestral	ancestral	ancestral	ancestral	ancestral	.	ancestral	.	.	ancestral	ancestral	.	ancestral	.	ancestral	.	.	ancestral	derived	.	derived	derived	derived	derived	.	.	.	derived	derived	derived	derived
LOR18x44_Rus_3059BP	LOR18x44_Rus_m1109	Librado et al., 2021	SAMEA9533302	ERZ3034513	LipY764	ENA	Krasnosamarskoye	51.5	85.97	Russia	3059	DOM2	settlement, Late Bronze Age Srubnaya Culture	3059	passed	da1	not enough support for placing		.	ancestral	ancestral	.	ancestral	ancestral	.	ancestral	.	.	ancestral	ancestral	.	ancestral	ancestral	ancestral	ancestral	ancestral	derived	derived	.	derived	derived	.	derived	.	derived	.	derived	derived	.
M17x140x1_Mon_3066BP	M17x140x1_Mon_m1116	Librado et al., 2021	SAMEA9533307	ERZ3034518	LipY764	ENA	Zuunkhangai 1	49.33	95.44	Mongolia	3066	DOM2	burial site, Late Bronze Age Deer Stone Complex	3066	passed	da1	not enough support for placing		ancestral	ancestral	ancestral	ancestral	ancestral	ancestral	ancestral	ancestral	.	ancestral	ancestral	ancestral	ancestral	ancestral	.	ancestral	.	.	derived	derived	.	derived	derived	derived	derived	derived	derived	derived	derived	derived	derived
Mon37_Mon_3085BP	UushgiinUvur_Mon37_3085	Fages et al, 2019	SAMEA5408307	ERS3213617	chrY	ENA	Uushgiin Uvur	49.656	99.912	Mongolia	3039-3130	DOM2	Bronze Age	3085	passed	da1	da1:does not carry derived states for any of the 9 SNPs		ancestral	ancestral	ancestral	ancestral	ancestral	ancestral	.	.	ancestral	ancestral	ancestral	ancestral	ancestral	ancestral	ancestral	ancestral	ancestral	ancestral	derived	derived	derived	derived	derived	derived	.	derived	derived	derived	derived	derived	derived
Mon44_Mon_3085BP	UushgiinUvur_Mon44_3085	Fages et al, 2019	SAMEA5408313	ERS3213623	chrY	ENA	Uushgiin Uvur	49.656	99.912	Mongolia	3039-3130	DOM2	Bronze Age	3085	passed	da1	da1:does not carry derived states for any of the 9 SNPs		.	ancestral	ancestral	.	ancestral	ancestral	ancestral	ancestral	ancestral	ancestral	ancestral	.	ancestral	.	ancestral	ancestral	ancestral	.	derived	derived	derived	derived	derived	.	derived	derived	derived	derived	derived	derived	derived
Mon79_Mon_3085BP	UushgiinUvur_Mon79_3085	Fages et al, 2019	SAMEA5408315	ERS3213625	chrY	ENA	Uushgiin Uvur	49.656	99.912	Mongolia	3039-3130	DOM2	Bronze Age	3085	passed	da1	da1:does not carry derived states for any of the 9 SNPs		.	.	ancestral	ancestral	.	ancestral	ancestral	ancestral	ancestral	ancestral	ancestral	ancestral	.	ancestral	ancestral	ancestral	ancestral	ancestral	.	.	.	derived	derived	derived	derived	derived	derived	derived	derived	derived	derived
M17x159_Mon_3086BP	M17x159_Mon_m1136	Librado et al., 2021	SAMEA9533308	ERZ3034519	LipY764	ENA	Zeerdegchingiin Khoshuu	51.42	99.36	Mongolia	3086	DOM2	burial site, Late Bronze Age Deer Stone Complex	3086	passed	da1	not enough support for placing		ancestral	ancestral	ancestral	ancestral	ancestral	ancestral	ancestral	ancestral	ancestral	ancestral	ancestral	ancestral	ancestral	ancestral	ancestral	ancestral	ancestral	ancestral	derived	derived	derived	derived	derived	derived	derived	derived	derived	derived	derived	derived	derived
Mon84_Mon_3123BP	UushgiinUvur_Mon84_3123	Gaunitz et al., 2018	SAMEA104233687	ERS1892705	chrY	ENA	Uushgiin Uvur	49.656	99.912	Mongolia	3123	DOM2	Bronze Age	3123	passed	da1	da1:does not carry derived states for any of the 9 SNPs		ancestral	ancestral	ancestral	ancestral	ancestral	ancestral	ancestral	ancestral	ancestral	.	ancestral	ancestral	ancestral	ancestral	ancestral	ancestral	.	ancestral	derived	derived	derived	derived	derived	derived	derived	derived	derived	derived	derived	derived	derived
UR17x21_Rus_3327BP	UR17x21_Rus_m1377	Librado et al., 2021	SAMEA9533413	ERZ3034629	LipY764	ENA	Sosnovka	51.57	45.78	Russia	3327	DOM2	settlement, Final Bronze Age Ivanovka Culture (around the neck of ceramic vessels)	3327	passed	da1	not enough support for placing		.	.	ancestral	ancestral	ancestral	ancestral	ancestral	ancestral	ancestral	.	ancestral	ancestral	ancestral	ancestral	.	.	ancestral	.	derived	derived	.	.	.	derived	.	derived	.	derived	derived	.	derived
Rus16_Rus_3350BP	Bateni_Rus16_3350	Fages et al, 2019	SAMEA5408158	ERS3213468	chrY	ENA	Bateni	54.624	90.945	Russia	3350	DOM2	Bronze Age	3350	passed	da1	da1:only 1 read for derived state		ancestral	ancestral	ancestral	ancestral	ancestral	ancestral	ancestral	ancestral	ancestral	ancestral	ancestral	ancestral	ancestral	ancestral	ancestral	ancestral	ancestral	ancestral	derived	derived	derived	derived	derived	derived	.	derived	derived	.	derived	derived	derived
Kent5_Kaz_3444BP	Kent5_Kaz_m1494	Librado et al., 2021	SAMEA9533281	ERZ3034490	LipY764	ENA	Kent	49.2	75.94	Kazakhstan	3444	DOM2	settlement, Bronze Age Begazy-Dandybaev Culture, 14th-10th centuries BCE	3444	passed	da1	not enough support for placing		.	ancestral	.	ancestral	ancestral	.	ancestral	ancestral	.	ancestral	.	.	.	ancestral	.	.	ancestral	ancestral	derived	derived	.	.	derived	derived	.	derived	.	derived	.	derived	.
Gar3_Rom_3489BP	Gar3_Rom_m1539	Librado et al., 2021	SAMEA9533238	ERZ3034440	LipY764	ENA	Garbovat	44.87	22.01	Romania	3489	DOM2	Bronze Age	3489	passed	da1	not enough support for placing		ancestral	ancestral	ancestral	ancestral	ancestral	ancestral	.	ancestral	ancestral	ancestral	ancestral	ancestral	ancestral	ancestral	ancestral	.	ancestral	ancestral	derived	derived	derived	derived	.	derived	.	.	derived	derived	.	derived	derived
Halvai2_Kaz_3806BP	Halvai2_Kaz_m1856	Librado et al., 2021	SAMEA9533256	ERZ3034461	LipY764	ENA	Halvai	52.84	62.9	Kazakhstan	3806	DOM2	burial site, Bronze Age Sintashta Culture	3806	passed	da1	not enough support for placing		ancestral	ancestral	ancestral	.	ancestral	ancestral	.	ancestral	.	.	.	.	ancestral	ancestral	ancestral	.	.	ancestral	.	derived	.	derived	.	derived	derived	.	.	.	derived	derived	derived
KSH5_Kaz_3845BP	KSH5_Kaz_m1895	Librado et al., 2021	SAMEA9533286	ERZ3034495	LipY764	ENA	Halvai 3	52.84	62.9	Kazakhstan	3845	DOM2	Iron Age	3845	passed	da1	not enough support for placing		ancestral	ancestral	ancestral	ancestral	ancestral	ancestral	ancestral	ancestral	ancestral	ancestral	ancestral	ancestral	ancestral	ancestral	ancestral	ancestral	ancestral	ancestral	derived	derived	derived	derived	derived	derived	derived	derived	derived	derived	derived	derived	derived
UR17x5_Rus_3901BP	UR17x5_Rus_m1951	Librado et al., 2021	SAMEA9533428	ERZ3034647	LipY764	ENA	Bol'shekaraganskii	52.65	59.57	Russia	3901	DOM2	burial site, Bronze Age Sintashta Culture	3901	passed	da1	not enough support for placing		ancestral	.	ancestral	ancestral	ancestral	ancestral	.	ancestral	ancestral	ancestral	ancestral	ancestral	ancestral	ancestral	ancestral	.	ancestral	ancestral	derived	.	.	derived	.	derived	derived	derived	derived	derived	.	.	derived
AM181_Ira_1694BP	SharIQumis_AM181_1694	Gaunitz et al., 2018	SAMEA104233683	ERS1892701	chrY	ENA	Shar-I-Qumis	35.962	54.038	Iran	1694	DOM2	Sasanian period	1694	passed	db	NA		.	ancestral	.	.	ancestral	.	.	ancestral	ancestral	.	ancestral	ancestral	ancestral	ancestral	ancestral	ancestral	ancestral	ancestral	.	derived	.	derived	.	.	derived	derived	derived	derived	derived	derived	derived
Tur172_Tur_1695BP	Yenikapi_Tur172_1695	Gaunitz et al., 2018	SAMEA104233689	ERS1892707	chrY	ENA	Yenikapi	41.005	28.952	Turkey	1695	DOM2	Byzantine period	1695	passed	db	NA		ancestral	ancestral	ancestral	ancestral	ancestral	ancestral	ancestral	ancestral	ancestral	ancestral	ancestral	ancestral	ancestral	ancestral	ancestral	ancestral	ancestral	ancestral	derived	derived	derived	derived	derived	derived	derived	derived	derived	derived	derived	derived	derived
Haunstetten_Deu_1979BP	Haunstetten_1979	Gaunitz et al., 2018	SAMEA104233681	ERS1892699	chrY	ENA	Haunstetten	48.308	10.894	Germany	1979	DOM2	Roman period	1979	passed	db	NA		ancestral	ancestral	ancestral	ancestral	ancestral	ancestral	.	ancestral	ancestral	ancestral	ancestral	ancestral	.	ancestral	.	ancestral	ancestral	ancestral	.	derived	derived	derived	.	derived	.	.	derived	derived	.	.	derived
GVA307_Fra_2127BP	Actiparc_GVA307_2127	Fages et al, 2019	SAMEA5408143	ERS3213453	chrY	ENA	Actiparc	50.315	2.822	France	2127	DOM2	Iron Age	2127	passed	db	NA		ancestral	ancestral	.	ancestral	.	.	ancestral	.	.	.	.	ancestral	ancestral	ancestral	ancestral	ancestral	.	.	derived	derived	.	derived	derived	derived	derived	.	derived	derived	.	.	derived
GVA124_Fra_2143BP	Actiparc_GVA124_2143	Fages et al, 2019	SAMEA5408142	ERS3213452	chrY	ENA	Actiparc	50.315	2.822	France	2143	DOM2	Iron Age	2143	passed	db	NA		ancestral	ancestral	ancestral	ancestral	ancestral	ancestral	.	ancestral	ancestral	ancestral	ancestral	.	.	ancestral	ancestral	ancestral	ancestral	.	derived	derived	derived	derived	derived	.	.	derived	.	.	derived	derived	derived
KZ2019x1a_Kaz_2243BP	KZ2019x1a_Kaz_m293	Librado et al., 2021	SAMEA9533290	ERZ3034499	LipY764	ENA	Shilikty 5	47.24	84.54	Kazakhstan	2243	DOM2	cemetery, 4th century BCE	2243	passed	db	NA		ancestral	ancestral	.	ancestral	ancestral	ancestral	.	.	.	ancestral	.	ancestral	ancestral	ancestral	ancestral	ancestral	ancestral	ancestral	derived	derived	.	derived	derived	.	derived	derived	derived	.	.	derived	derived
GVA311_Fra_2253BP	Actiparc_GVA311_2253	Fages et al, 2019	SAMEA5408146	ERS3213456	chrY	ENA	Actiparc	50.315	2.822	France	2253	DOM2	Iron Age	2253	passed	db	NA		.	.	ancestral	.	ancestral	ancestral	.	ancestral	ancestral	ancestral	ancestral	.	.	ancestral	.	ancestral	ancestral	ancestral	derived	.	derived	.	.	derived	derived	derived	derived	derived	derived	derived	.
GVA309_Fra_2302BP	Actiparc_GVA309_2302	Fages et al, 2019	SAMEA5408145	ERS3213455	chrY	ENA	Actiparc	50.315	2.822	France	2302	DOM2	Iron Age	2302	passed	db	NA		.	.	ancestral	.	ancestral	.	ancestral	ancestral	ancestral	ancestral	ancestral	ancestral	ancestral	ancestral	.	ancestral	ancestral	ancestral	.	.	.	.	derived	derived	.	.	.	derived	derived	.	derived
Syr1t1c3_Mon_2317BP	Syrgal_Syr1t1c3_2317	Gaunitz et al., 2018	SAMEA104233684	ERS1892702	chrY	ENA	Syrgal 1	48.583	88.394	Mongolia	2317	DOM2	Iron Age	2317	passed	db	NA		ancestral	ancestral	.	ancestral	ancestral	.	.	ancestral	.	ancestral	ancestral	ancestral	ancestral	ancestral	ancestral	ancestral	ancestral	ancestral	.	derived	derived	.	.	derived	derived	derived	derived	derived	derived	derived	derived
UE10287_Fra_2567BP	UE10287_Fra_m617	Librado et al., 2021	SAMEA9533404	ERZ3034620	LipY764	ENA	La Monédière	43.37	3.42	France	2567	DOM2	Phoceaen town, 5th-6th centuries BCE	2567	passed	db	NA		ancestral	ancestral	ancestral	ancestral	ancestral	ancestral	ancestral	ancestral	ancestral	ancestral	ancestral	ancestral	ancestral	ancestral	ancestral	ancestral	ancestral	ancestral	derived	derived	derived	derived	derived	derived	derived	derived	derived	derived	derived	derived	derived
CD1819_Tur_3249BP	CD1819_Tur_m1299	Librado et al., 2021	SAMEA9533213	ERZ3034409	LipY764	ENA	Çadır Höyük	39.68	35.14	Turkey	3249	DOM2	settlement, Late Bronze Age Hittite Empire/Culture	3249	passed	db	NA		.	ancestral	ancestral	ancestral	ancestral	ancestral	ancestral	ancestral	ancestral	ancestral	ancestral	ancestral	ancestral	ancestral	.	ancestral	.	ancestral	derived	derived	derived	derived	derived	derived	derived	derived	derived	.	derived	derived	derived
Rus14_Rus_3318BP	Bateni_Rus14_3318	Gaunitz et al., 2018	SAMEA104233650	ERS1892668	chrY	ENA	Bateni	54.624	90.945	Russia	3318	DOM2	Bronze Age	3318	passed	db	NA		ancestral	.	.	ancestral	ancestral	ancestral	.	ancestral	ancestral	ancestral	.	.	.	ancestral	ancestral	ancestral	.	ancestral	derived	.	derived	derived	derived	.	.	derived	derived	.	derived	.	derived
TP4_Geo_3528BP	TP4_Geo_m1578	Librado et al., 2021	SAMEA9533403	ERZ3034619	LipY764	ENA	Tachti Perda	41.47	46.02	Georgia	3528	DOM2	Bronze Age	3528	passed	db	NA		ancestral	ancestral	ancestral	ancestral	ancestral	ancestral	ancestral	ancestral	ancestral	ancestral	ancestral	ancestral	ancestral	ancestral	ancestral	ancestral	ancestral	ancestral	derived	derived	derived	derived	derived	derived	derived	derived	derived	derived	derived	derived	.
Tur175_Tur_1443BP	Yenikapi_Tur175_1443	Fages et al, 2019	SAMEA5408342	ERS3213652	chrY	ENA	Yenikapi	41.005	28.952	Turkey	1156-1730	DOM2	Byzantine period	1443	passed	db	NA		ancestral	.	ancestral	.	ancestral	ancestral	ancestral	ancestral	ancestral	ancestral	ancestral	ancestral	ancestral	ancestral	ancestral	ancestral	ancestral	ancestral	derived	derived	.	derived	derived	.	derived	derived	derived	derived	derived	derived	.
Esto8_Est_2604BP	Esto8_Est_m654	Librado et al., 2021	SAMEA9533229	ERZ3034430	LipY764	ENA	Ridala	58.46	23.03	Estonia	2604	DOM2	fortified settlement, Late Bronze Age	2604	passed	not enough support for placing	NA		ancestral	.	ancestral	.	.	.	.	ancestral	.	ancestral	ancestral	.	.	ancestral	ancestral	.	.	ancestral	.	.	derived	derived	derived	.	.	.	.	derived	.	derived	.
Rid2_Est_2650BP	Rid2_Est_m700	Librado et al., 2021	SAMEA9533366	ERZ3038759	LipY764	ENA	Ridala	58.46	23.03	Estonia	2650	DOM2	Bronze Age	2650	passed	not enough support for placing	NA		ancestral	ancestral	ancestral	.	.	ancestral	.	ancestral	ancestral	ancestral	ancestral	ancestral	ancestral	ancestral	ancestral	.	.	.	.	.	.	derived	.	.	.	derived	.	.	.	derived	derived
PRA62_Cze_3199BP	PRA62_Cze_m1249	Librado et al., 2021	SAMEA9533355	ERZ3034571	LipY764	ENA	Tištín	49.31	17.15	Czech Republic	3199	DOM2	settlement, Bell Beaker Culture feature	3199	passed	not enough support for placing	NA		ancestral	.	ancestral	.	ancestral	.	ancestral	ancestral	.	ancestral	.	ancestral	.	.	.	.	.	.	derived	.	.	derived	derived	.	.	.	derived	derived	.	.	derived
UR17x25_Rus_3410BP	UR17x25_Rus_m1460	Librado et al., 2021	SAMEA9533415	ERZ3034631	LipY764	ENA	Sosnovka	51.57	45.78	Russia	3410	DOM2	settlement, Final Bronze Age Ivanovka Culture (around the neck of ceramic vessels)	3410	passed	not enough support for placing	NA		ancestral	.	ancestral	ancestral	.	.	ancestral	ancestral	.	ancestral	ancestral	.	ancestral	ancestral	ancestral	.	ancestral	ancestral	derived	.	.	.	.	.	.	.	.	.	.	derived	.
RN04_Rus_3739BP	RN04_Rus_m1789	Librado et al., 2021	SAMEA9533370	ERZ3034585	LipY764	ENA	Utevka VI	52.92	50.96	Russia	3739	DOM2	burial site, Late Bronze Age, Potapovka Culture	3739	passed	not enough support for placing	NA		.	.	.	ancestral	.	ancestral	ancestral	ancestral	.	ancestral	ancestral	.	ancestral	ancestral	ancestral	ancestral	.	ancestral	.	derived	.	derived	derived	derived	derived	.	derived	derived	.	.	derived
LOR18x16_Rus_4736BP	LOR18x16_Rus_m2786	Librado et al., 2021	SAMEA9533296	ERZ3034506	LipY764	ENA	Turganik	52.8	53.79	Russia	4736	TURG	settlement, Bronze Age Yamnaya Culture	4736	passed	not enough support for placing	NA		.	.	ancestral	ancestral	.	.	ancestral	.	.	ancestral	ancestral	ancestral	ancestral	.	ancestral	.	ancestral	ancestral	derived	derived	derived	.	derived	.	.	derived	derived	derived	.	derived	derived
Botai1_Kaz_5171BP	Botai1_Kaz_m3221	Librado et al., 2021	SAMEA9533203	ERZ3038760	LipY764	ENA	Botai	53.3	67.65	Kazakhstan	5171	BOTAI	Copper Age	5171	passed	p	NA		derived	derived	derived	derived	derived	derived	.	derived	derived	derived	derived	derived	derived	derived	derived	.	.	derived	ancestral	.	ancestral	ancestral	ancestral	ancestral	ancestral	ancestral	ancestral	ancestral	ancestral	ancestral	ancestral
Botai18x26_Kaz_5278BP	Botai18x26_Kaz_m3328	Librado et al., 2021	SAMEA9533195	ERZ3034391	LipY764	ENA	Botai	53.3	67.65	Kazakhstan	5278	BOTAI	settlement, Eneolithic Botai Culture	5278	passed	p	NA		derived	derived	derived	derived	derived	derived	derived	derived	derived	derived	derived	derived	derived	derived	derived	derived	derived	derived	ancestral	ancestral	ancestral	ancestral	ancestral	ancestral	ancestral	.	ancestral	ancestral	ancestral	ancestral	ancestral
Botai3_Kaz_5500BP	Botai_3_5500	Gaunitz et al., 2018	SAMEA104233658	ERS1892676	chrY	ENA	Botai	53.304	67.646	Kazakhstan	5500	BOTAI	Copper Age	5500	passed	p	NA		derived	derived	derived	derived	derived	derived	derived	derived	derived	derived	derived	derived	derived	derived	derived	derived	derived	derived	ancestral	ancestral	ancestral	ancestral	ancestral	ancestral	ancestral	.	ancestral	ancestral	ancestral	ancestral	.
BotaiD5_Kaz_5500BP	Botai_D5_5500	Gaunitz et al., 2018	SAMEA104233666	ERS1892684	chrY	ENA	Botai	53.304	67.646	Kazakhstan	5500	BOTAI	Copper Age	5500	passed	p	NA		derived	derived	derived	.	derived	.	derived	derived	derived	derived	.	derived	derived	.	derived	derived	.	derived	ancestral	ancestral	ancestral	ancestral	ancestral	.	.	ancestral	ancestral	ancestral	.	ancestral	ancestral
Borly8_Kaz_6240BP	Borly8_Kaz_m4290	Librado et al., 2021	SAMEA9533186	ERZ3034382	LipY764	ENA	Borly	51.83	77.95	Kazakhstan	6240	NEO-BOR	settlement, Neolithic, second halft of fifth millennium BCE	6240	passed	p	NA		.	derived	.	derived	.	derived	.	derived	.	derived	.	derived	derived	derived	derived	.	.	derived	.	ancestral	.	ancestral	ancestral	.	.	ancestral	ancestral	.	ancestral	.	ancestral
GVA56_Fra_1917BP	Chartres_GVA56_1917	Fages et al, 2019	SAMEA5408201	ERS3213511	chrY	ENA	Chartres, boulevard de la Courtille	48.442	1.494	France	1917	DOM2	Roman period	1917	passed	δ*	NA		.	ancestral	.	ancestral	ancestral	ancestral	ancestral	ancestral	ancestral	ancestral	ancestral	ancestral	ancestral	ancestral	.	.	ancestral	ancestral	derived	derived	derived	derived	.	derived	derived	derived	derived	.	derived	derived	derived
Tarquinia3298_Ita_2607BP	Tarquinia3298_Ita_m657	Librado et al., 2021	SAMEA9533402	ERZ3034618	LipY764	ENA	Tarquinia	42.25	11.76	Italy	2607	DOM2	monumental complex, Iron Age Etruscan Culture	2607	passed	δ*	NA		ancestral	ancestral	ancestral	ancestral	ancestral	ancestral	ancestral	ancestral	ancestral	ancestral	ancestral	ancestral	ancestral	ancestral	ancestral	ancestral	ancestral	ancestral	derived	derived	.	derived	derived	derived	derived	derived	derived	derived	derived	derived	derived
Esto3_Est_2609BP	Esto3_Est_m659	Librado et al., 2021	SAMEA9533228	ERZ3034429	LipY764	ENA	Asva	58.41	23.02	Estonia	2609	DOM2	fortified settlement, Late Bronze Age	2609	passed	δ*	NA		ancestral	ancestral	ancestral	ancestral	.	ancestral	ancestral	ancestral	.	ancestral	ancestral	ancestral	ancestral	ancestral	ancestral	ancestral	ancestral	ancestral	derived	derived	derived	derived	derived	derived	.	derived	derived	derived	derived	derived	derived
M17x126x1_Mon_2892BP	M17x126x1_Mon_m942	Librado et al., 2021	SAMEA9533305	ERZ3034516	LipY764	ENA	Ulaan Tolgoi	49.93	99.8	Mongolia	2892	DOM2	burial site, Late Bronze Age Deer Stone Complex	2892	passed	δ*	NA		ancestral	ancestral	ancestral	ancestral	ancestral	ancestral	ancestral	ancestral	ancestral	ancestral	ancestral	.	ancestral	ancestral	ancestral	ancestral	ancestral	.	derived	derived	derived	derived	derived	derived	derived	derived	derived	derived	derived	derived	derived
Magor_UK_2959BP	Magor_UK_m1009	Librado et al., 2021	SAMEA9533314	ERZ3034527	LipY764	ENA	Magor	51.58	-2.83	United Kingdom	2959	DOM2	pit, Late Bronze Age	2959	passed	δ*	NA		.	ancestral	.	ancestral	ancestral	.	.	ancestral	.	.	.	.	.	.	.	ancestral	ancestral	ancestral	derived	derived	.	derived	derived	derived	.	derived	derived	.	derived	.	derived
UR17x20_Rus_3306BP	UR17x20_Rus_m1356	Librado et al., 2021	SAMEA9533412	ERZ3034628	LipY764	ENA	Sosnovka	51.57	45.78	Russia	3306	DOM2	settlement, Final Bronze Age Ivanovka Culture (around the neck of ceramic vessels)	3306	passed	δ*	NA		ancestral	ancestral	ancestral	.	ancestral	ancestral	ancestral	ancestral	ancestral	ancestral	ancestral	ancestral	ancestral	.	.	ancestral	.	ancestral	derived	derived	derived	.	derived	derived	.	derived	derived	.	derived	derived	derived
Kent2_Kaz_3424BP	Kent2_Kaz_m1474	Librado et al., 2021	SAMEA9533280	ERZ3034489	LipY764	ENA	Kent	49.2	75.94	Kazakhstan	3424	DOM2	settlement, Bronze Age Begazy-Dandybaev Culture, 14th-10th centuries BCE	3424	passed	δ*	NA		ancestral	ancestral	.	ancestral	ancestral	.	.	ancestral	.	ancestral	ancestral	.	.	ancestral	ancestral	ancestral	.	ancestral	.	.	derived	derived	.	derived	derived	.	derived	derived	derived	derived	.
PLPie2_Pol_3482BP	PLPie2_Pol_m1532	Librado et al., 2021	SAMEA9533350	ERZ3034565	LipY764	ENA	Pielgrzymowice 6	50.14	20.05	Poland	3482	DOM2	settlement, Early Bronze Age Trzciniec Culture	3482	passed	δ*	NA		.	.	ancestral	ancestral	.	ancestral	ancestral	ancestral	ancestral	ancestral	.	.	ancestral	ancestral	ancestral	ancestral	ancestral	ancestral	.	.	.	.	derived	derived	.	derived	.	derived	derived	.	derived
PLKaz4_Pol_3500BP	PLKaz4_Pol_m1550	Librado et al., 2021	SAMEA9533343	ERZ3034557	LipY764	ENA	Kazimierza Wielka 6	50.27	20.47	Poland	3500	DOM2	settlement, Early Bronze Age Trzciniec Culture, 16th century BCE	3500	passed	δ*	NA		ancestral	.	ancestral	ancestral	.	.	.	.	ancestral	.	ancestral	ancestral	ancestral	ancestral	ancestral	.	ancestral	ancestral	derived	.	.	.	derived	derived	derived	.	derived	.	derived	.	derived
LOR18x62_Rus_3799BP	LOR18x62_Rus_m1849	Librado et al., 2021	SAMEA9533304	ERZ3034515	LipY764	ENA	Burial mound at Berezovaya mountain	52.43	55.23	Russia	3799	DOM2	burial site, Bronze Age Sintashta Culture	3799	passed	δ*	NA		ancestral	ancestral	ancestral	ancestral	ancestral	ancestral	ancestral	ancestral	ancestral	ancestral	ancestral	ancestral	ancestral	ancestral	ancestral	ancestral	ancestral	ancestral	derived	derived	derived	derived	derived	derived	derived	derived	derived	derived	derived	derived	derived
RN01_Rus_3812BP	RN01_Rus_m1862	Librado et al., 2021	SAMEA9533367	ERZ3034581	LipY764	ENA	Potapovka	53.66	50.67	Russia	3812	DOM2	burial site, Late Bronze Age, Potapovka Culture	3812	passed	δ*	NA		ancestral	ancestral	ancestral	ancestral	ancestral	ancestral	.	ancestral	ancestral	ancestral	ancestral	ancestral	ancestral	ancestral	ancestral	ancestral	ancestral	ancestral	derived	derived	derived	derived	derived	derived	derived	derived	derived	derived	.	derived	derived
UR17x1_Rus_3818BP	UR17x1_Rus_m1868	Librado et al., 2021	SAMEA9533411	ERZ3034627	LipY764	ENA	Bol'shekaraganskii	52.65	59.57	Russia	3818	DOM2	burial site, Bronze Age Sintashta Culture	3818	passed	δ*	NA		.	ancestral	.	.	ancestral	.	ancestral	.	ancestral	.	ancestral	ancestral	ancestral	.	.	ancestral	ancestral	ancestral	derived	.	derived	derived	derived	derived	derived	derived	derived	derived	derived	.	derived
Duk2_Hun_4009BP	Duk2_Hun_m2059	Librado et al., 2021	SAMEA9533226	ERZ3034426	LipY764	ENA	Dunaújváros-Kosziderpadlás	46.96	18.94	Hungary	4009	HUNG	Bronze Age	4009	passed	δ*	NA		ancestral	ancestral	ancestral	ancestral	ancestral	ancestral	.	ancestral	.	ancestral	ancestral	ancestral	.	ancestral	.	ancestral	.	.	derived	derived	derived	derived	derived	derived	derived	.	.	.	derived	derived	derived
Kan22_Tur_4336BP	Kan22_Tur_m2386	Librado et al., 2021	SAMEA9533273	ERZ3034481	LipY764	ENA	Kirklareli-Kanligecit	41.72	27.23	Turkey	4336	Kan22	settlement, Early Bronze Age	4336	passed	δ*	NA		ancestral	ancestral	ancestral	.	ancestral	ancestral	ancestral	ancestral	ancestral	ancestral	.	ancestral	ancestral	ancestral	ancestral	.	ancestral	ancestral	derived	derived	.	.	derived	derived	derived	derived	derived	derived	derived	derived	derived
UR17x70_Rus_4703BP	UR17x70_Rus_m2753	Librado et al., 2021	SAMEA9533431	ERZ3034651	LipY764	ENA	Aleksandrovskoe IV	53.97	74.88	Russia	4703	BOTAI	settlement, Eneolithic Krokhalev Culture	4703	passed	δ*	NA		ancestral	ancestral	.	.	.	ancestral	ancestral	.	ancestral	.	.	ancestral	ancestral	.	.	.	ancestral	ancestral	.	.	derived	derived	derived	.	.	.	derived	.	.	derived	.
UR17x67_Rus_4724BP	UR17x67_Rus_m2774	Librado et al., 2021	SAMEA9533429	ERZ3034648	LipY764	ENA	Aleksandrovskoe IV	53.97	74.88	Russia	4724	BOTAI	settlement, Eneolithic Krokhalev Culture	4724	passed	δ*	NA		ancestral	.	.	.	.	ancestral	ancestral	ancestral	.	.	ancestral	.	ancestral	ancestral	.	.	.	ancestral	.	derived	.	derived	derived	.	derived	derived	derived	.	derived	.	derived
PAVH9_Kaz_4909BP	PAVH9_Kaz_m2959	Librado et al., 2021	SAMEA9533337	ERZ3038755	LipY764	ENA	Borly 4	51.82	77.95	Kazakhstan	4909	BORL	Copper Age	4909	passed	δ*	NA		ancestral	.	ancestral	.	.	.	ancestral	ancestral	ancestral	ancestral	ancestral	ancestral	ancestral	.	ancestral	ancestral	ancestral	ancestral	derived	.	derived	derived	derived	derived	.	derived	derived	derived	.	derived	derived
PAVH8_Kaz_4911BP	PAVH8_Kaz_m2961	Librado et al., 2021	SAMEA9533336	ERZ3038756	LipY764	ENA	Borly 4	51.82	77.95	Kazakhstan	4911	BORL	Copper Age	4911	passed	δ*	NA		ancestral	ancestral	ancestral	.	ancestral	ancestral	.	ancestral	ancestral	.	ancestral	.	ancestral	ancestral	.	ancestral	ancestral	ancestral	derived	.	derived	derived	derived	derived	.	derived	.	derived	derived	.	derived
BotaiG_Kaz_5143BP	BotaiG_Kaz_m3193	Librado et al., 2021	SAMEA9533206	ERZ3034401	LipY764	ENA	Botai	53.3	67.65	Kazakhstan	5143	BOTAI	Copper Age	5143	passed	δ*	NA		ancestral	ancestral	ancestral	ancestral	ancestral	ancestral	ancestral	ancestral	ancestral	ancestral	ancestral	ancestral	ancestral	ancestral	ancestral	ancestral	ancestral	ancestral	derived	derived	derived	derived	derived	derived	derived	derived	derived	derived	.	derived	derived
Botai18x10_Kaz_5278BP	Botai18x10_Kaz_m3328	Librado et al., 2021	SAMEA9533187	ERZ3034383	LipY764	ENA	Botai	53.3	67.65	Kazakhstan	5278	BOTAI	settlement, Eneolithic Botai Culture	5278	passed	δ*	NA		ancestral	.	ancestral	.	ancestral	ancestral	ancestral	ancestral	ancestral	ancestral	ancestral	ancestral	ancestral	ancestral	.	ancestral	ancestral	ancestral	.	derived	derived	.	.	derived	derived	derived	.	.	derived	.	derived
Botai18x11_Kaz_5278BP	Botai18x11_Kaz_m3328	Librado et al., 2021	SAMEA9533188	ERZ3034384	LipY764	ENA	Botai	53.3	67.65	Kazakhstan	5278	BOTAI	settlement, Eneolithic Botai Culture	5278	passed	δ*	NA		ancestral	ancestral	ancestral	.	ancestral	.	ancestral	.	ancestral	ancestral	ancestral	.	ancestral	ancestral	ancestral	ancestral	ancestral	.	derived	derived	derived	.	derived	derived	.	.	derived	derived	.	.	derived
Botai18x12_Kaz_5278BP	Botai18x12_Kaz_m3328	Librado et al., 2021	SAMEA9533189	ERZ3034385	LipY764	ENA	Botai	53.3	67.65	Kazakhstan	5278	BOTAI	settlement, Eneolithic Botai Culture	5278	passed	δ*	NA		.	ancestral	ancestral	.	.	ancestral	.	ancestral	.	ancestral	ancestral	.	ancestral	ancestral	.	.	ancestral	.	derived	.	derived	.	derived	.	derived	derived	.	.	derived	.	derived
Botai18x16_Kaz_5278BP	Botai18x16_Kaz_m3328	Librado et al., 2021	SAMEA9533193	ERZ3034389	LipY764	ENA	Botai	53.3	67.65	Kazakhstan	5278	BOTAI	settlement, Eneolithic Botai Culture	5278	passed	δ*	NA		ancestral	.	ancestral	ancestral	.	ancestral	ancestral	.	ancestral	ancestral	.	ancestral	ancestral	ancestral	.	.	ancestral	.	derived	derived	.	derived	derived	.	derived	.	derived	derived	.	derived	.
Botai18x33_Kaz_5278BP	Botai18x33_Kaz_m3328	Librado et al., 2021	SAMEA9533199	ERZ3034396	LipY764	ENA	Botai	53.3	67.65	Kazakhstan	5278	BOTAI	settlement, Eneolithic Botai Culture	5278	passed	δ*	NA		ancestral	ancestral	ancestral	.	.	ancestral	ancestral	.	ancestral	ancestral	.	.	ancestral	ancestral	.	ancestral	ancestral	.	derived	derived	.	derived	derived	.	.	.	derived	derived	derived	derived	.
BotaiC_Kaz_5278BP	BotaiC_Kaz_m3328	Librado et al., 2021	SAMEA9533205	ERZ3034400	LipY764	ENA	Botai	53.3	67.65	Kazakhstan	5278	BOTAI	Copper Age	5278	passed	δ*	NA		ancestral	ancestral	ancestral	ancestral	ancestral	ancestral	ancestral	ancestral	ancestral	ancestral	.	ancestral	ancestral	ancestral	ancestral	ancestral	ancestral	ancestral	.	derived	derived	derived	derived	derived	derived	derived	.	derived	derived	derived	derived
BotaiI_Kaz_5278BP	BotaiI_Kaz_m3328	Librado et al., 2021	SAMEA9533207	ERZ3034402	LipY764	ENA	Botai	53.3	67.65	Kazakhstan	5278	BOTAI	Copper Age	5278	passed	δ*	NA		ancestral	ancestral	ancestral	ancestral	ancestral	ancestral	ancestral	ancestral	ancestral	ancestral	.	ancestral	ancestral	ancestral	ancestral	ancestral	ancestral	ancestral	derived	derived	derived	derived	.	derived	derived	derived	derived	derived	derived	derived	derived
BZNK1002x4_Rus_5400BP	BZNK1002x4_Rus_m3450	Librado et al., 2021	SAMEA9533210	ERZ3034405	LipY764	ENA	Aygurskiy 2	45.69	43.26	Russia	5400	C-PONT	cemetery, Bronze Age Steppe Maykop Culture	5400	passed	δ*	NA		ancestral	.	ancestral	.	ancestral	ancestral	.	ancestral	ancestral	ancestral	ancestral	.	ancestral	.	.	.	ancestral	.	.	derived	.	.	.	derived	derived	.	.	derived	derived	derived	.
BotaiK_Kaz_5451BP	BotaiK_Kaz_m3501	Librado et al., 2021	SAMEA9533208	ERZ3034403	LipY764	ENA	Botai	53.3	67.65	Kazakhstan	5451	BOTAI	Copper Age	5451	passed	δ*	NA		ancestral	ancestral	ancestral	ancestral	ancestral	ancestral	.	ancestral	ancestral	ancestral	ancestral	ancestral	ancestral	ancestral	ancestral	ancestral	ancestral	ancestral	derived	derived	derived	derived	derived	derived	derived	derived	derived	.	derived	derived	derived
Botai2_Kaz_5500BP	Botai_2_5500	Gaunitz et al., 2018	SAMEA104233657	ERS1892675	chrY	ENA	Botai	53.304	67.646	Kazakhstan	5500	BOTAI	Copper Age	5500	passed	δ*	NA		ancestral	ancestral	ancestral	ancestral	ancestral	ancestral	ancestral	ancestral	ancestral	ancestral	ancestral	ancestral	ancestral	ancestral	ancestral	ancestral	ancestral	ancestral	derived	derived	derived	derived	derived	derived	derived	derived	derived	derived	derived	derived	derived
Botai5_Kaz_5500BP	Botai_5_5500	Gaunitz et al., 2018	SAMEA104233660	ERS1892678	chrY	ENA	Botai	53.304	67.646	Kazakhstan	5500	BOTAI	Copper Age	5500	passed	δ*	NA		ancestral	ancestral	ancestral	ancestral	ancestral	ancestral	ancestral	ancestral	ancestral	ancestral	ancestral	ancestral	ancestral	ancestral	ancestral	ancestral	ancestral	ancestral	derived	derived	derived	derived	derived	derived	derived	derived	derived	derived	derived	derived	derived
Botai6_Kaz_5500BP	Botai_6_5500	Gaunitz et al., 2018	SAMEA104233661	ERS1892679	chrY	ENA	Botai	53.304	67.646	Kazakhstan	5500	BOTAI	Copper Age	5500	passed	δ*	NA		ancestral	ancestral	ancestral	ancestral	ancestral	ancestral	ancestral	ancestral	ancestral	ancestral	ancestral	ancestral	ancestral	ancestral	ancestral	ancestral	ancestral	ancestral	derived	derived	derived	derived	derived	derived	derived	derived	derived	derived	derived	derived	derived
BotaiD1_Kaz_5500BP	Botai_D1_5500	Gaunitz et al., 2018	SAMEA104233664	ERS1892682	chrY	ENA	Botai	53.304	67.646	Kazakhstan	5500	BOTAI	Copper Age	5500	passed	δ*	NA		ancestral	.	ancestral	ancestral	ancestral	.	ancestral	ancestral	.	ancestral	ancestral	ancestral	.	ancestral	ancestral	.	.	ancestral	derived	derived	derived	derived	derived	derived	derived	derived	.	derived	derived	derived	derived
BotaiF_Kaz_5500BP	Botai_F_5500	Gaunitz et al., 2018	SAMEA104233668	ERS1892686	chrY	ENA	Botai	53.304	67.646	Kazakhstan	5500	BOTAI	Copper Age	5500	passed	δ*	NA		.	ancestral	ancestral	ancestral	ancestral	ancestral	ancestral	.	ancestral	ancestral	ancestral	ancestral	ancestral	ancestral	ancestral	ancestral	ancestral	ancestral	derived	derived	derived	derived	derived	derived	derived	derived	derived	.	derived	derived	derived
BotaiP_Kaz_5500BP	Botai_P_5500	Gaunitz et al., 2018	SAMEA104233673	ERS1892691	chrY	ENA	Botai	53.304	67.646	Kazakhstan	5500	BOTAI	Copper Age	5500	passed	δ*	NA		ancestral	.	ancestral	ancestral	ancestral	ancestral	ancestral	.	ancestral	ancestral	ancestral	ancestral	ancestral	ancestral	.	ancestral	ancestral	ancestral	derived	derived	derived	derived	derived	derived	derived	derived	derived	derived	derived	derived	derived
RN131_Rus_19719BP	RN131_Rus_m17769	Librado et al., 2021	SAMEA9533383	ERZ3034600	LipY764	ENA	Serpievskaya	54.83	57.88	Russia	19719	URAL	cave, Upper Palaeolithic	19719	passed	δ*	NA		ancestral	ancestral	ancestral	.	ancestral	ancestral	ancestral	ancestral	.	ancestral	ancestral	.	.	.	ancestral	.	ancestral	.	.	.	derived	.	.	derived	derived	derived	derived	.	.	derived	derived
Mon41_Mon_3085BP	UushgiinUvur_Mon41_3085	Fages et al, 2019	SAMEA5408310	ERS3213620	chrY	ENA	Uushgiin Uvur	49.656	99.912	Mongolia	3039-3130	DOM2	Bronze Age	3085	passed	δ*	NA		ancestral	ancestral	ancestral	ancestral	ancestral	ancestral	.	.	ancestral	ancestral	ancestral	ancestral	ancestral	ancestral	ancestral	ancestral	ancestral	.	derived	derived	derived	derived	derived	derived	derived	derived	.	.	.	.	derived
ROCAS12_Rom_5745BP	ROCAS12_Rom_m3795	Librado et al., 2021	SAMEA9533389	ERZ3034606	LipY764	ENA	Căscioarele	44.13	26.47	Romania	5745	ENEO-ROM	settlement, Eneolithic Cernavoda Culture	5745	passed	δα*	NA		ancestral	ancestral	ancestral	.	.	ancestral	ancestral	.	ancestral	ancestral	ancestral	.	ancestral	.	ancestral	.	ancestral	ancestral	derived	derived	.	derived	derived	derived	derived	derived	derived	derived	.	derived	derived
Fetusx9m_Spa_2425BP	Fetusx9m_Spa_m475	Librado et al., 2021	SAMEA9533235	ERZ3034437	LipY764	ENA	Els Vilars	41.57	0.95	Spain	2425	DOM2	fortified settlement, 500-450 BCE	2425	passed	δβ*	NA		ancestral	ancestral	ancestral	ancestral	ancestral	ancestral	ancestral	ancestral	ancestral	ancestral	ancestral	ancestral	ancestral	ancestral	ancestral	ancestral	ancestral	ancestral	derived	derived	derived	derived	derived	derived	derived	derived	derived	derived	derived	derived	derived
Ganx10_Mon_2725BP	Ganx10_Mon_m775	Librado et al., 2021	SAMEA9533236	ERZ3034438	LipY764	ENA	Ganga-Tsagaan Ereg	49.57	103.25	Mongolia	2725	DOM2	burial site, Iron Age Deer Stone Complex, 1st halft of 8th century BCE	2725	passed	δβ*	NA		ancestral	ancestral	ancestral	ancestral	.	ancestral	ancestral	ancestral	ancestral	ancestral	ancestral	.	.	.	ancestral	ancestral	.	ancestral	derived	derived	derived	derived	.	.	derived	derived	.	.	.	.	.
M17x172_Mon_2937BP	M17x172_Mon_m987	Librado et al., 2021	SAMEA9533309	ERZ3034522	LipY764	ENA	Zunii Gol	49.31	99.85	Mongolia	2937	DOM2	burial site, Late Bronze Age Deer Stone Complex	2937	passed	δβ*	NA		ancestral	ancestral	ancestral	ancestral	ancestral	ancestral	ancestral	ancestral	ancestral	.	ancestral	.	ancestral	ancestral	ancestral	ancestral	ancestral	.	derived	derived	derived	derived	derived	derived	derived	derived	derived	derived	derived	.	derived
PLMie18_Pol_3433BP	PLMie18_Pol_m1483	Librado et al., 2021	SAMEA9533346	ERZ3034561	LipY764	ENA	Miechów 3	50.36	20.05	Poland	3433	DOM2	settlement, Eneolithic Funnel Beaker Culture	3433	passed	δβ*	NA		ancestral	.	.	.	.	ancestral	.	ancestral	ancestral	ancestral	.	ancestral	ancestral	ancestral	.	ancestral	.	.	derived	derived	derived	.	.	.	derived	derived	.	derived	derived	derived	derived
Novoil1_Kaz_3782BP	Novoil1_Kaz_m1832	Librado et al., 2021	SAMEA9533333	ERZ3034549	LipY764	ENA	Novoil’inovskiy 2	52.64	62.76	Kazakhstan	3782	DOM2	cemetery, Bronze Age Petrovka Culture	3782	passed	δβ*	NA		ancestral	ancestral	ancestral	ancestral	ancestral	ancestral	ancestral	ancestral	.	ancestral	ancestral	ancestral	ancestral	.	.	ancestral	ancestral	.	derived	derived	derived	derived	derived	derived	derived	derived	derived	derived	derived	derived	derived
PRA9_Cze_3795BP	PRA9_Cze_m1845	Librado et al., 2021	SAMEA9533360	ERZ3034576	LipY764	ENA	Toušeň – Hradišťko	50.17	14.72	Czech Republic	3795	DOM2	settlement, cultural layers containing Middle Eneolithic and Early Bronze Age ceramic	3795	passed	δβ*	NA		ancestral	ancestral	ancestral	ancestral	ancestral	ancestral	ancestral	ancestral	ancestral	ancestral	ancestral	ancestral	ancestral	ancestral	ancestral	ancestral	.	ancestral	derived	derived	derived	derived	derived	.	derived	derived	derived	.	.	derived	derived
NB44_Rus_3806BP	NB44_Rus_m1856	Librado et al., 2021	SAMEA9533325	ERZ3034540	LipY764	ENA	Sintashta	52.49	60.19	Russia	3806	DOM2	Bronze Age	3806	passed	δβ*	NA		ancestral	ancestral	ancestral	.	ancestral	.	.	.	.	ancestral	ancestral	.	ancestral	.	.	ancestral	ancestral	ancestral	derived	.	derived	derived	derived	.	derived	derived	derived	derived	derived	.	derived
LOR18x09_Rus_5039BP	LOR18x09_Rus_m3089	Librado et al., 2021	SAMEA9533293	ERZ3034503	LipY764	ENA	Repin khutor	49.22	43.9	Russia	5039	C-PONT	settlement, Eneolithic/Bronze Age Repin Culture	5039	passed	δβ*	NA		ancestral	ancestral	ancestral	ancestral	.	ancestral	ancestral	ancestral	ancestral	ancestral	ancestral	ancestral	ancestral	ancestral	ancestral	ancestral	ancestral	ancestral	derived	derived	derived	derived	derived	derived	derived	.	derived	.	derived	.	.
RN115_Rus_16686BP	RN115_Rus_m14736	Librado et al., 2021	SAMEA9533377	ERZ3034593	LipY764	ENA	Pershinskaya	57.45	61.45	Russia	16686	URAL	cave, Upper Palaeolithic	16686	passed	π*	NA		derived	derived	.	.	derived	.	derived	derived	derived	derived	derived	derived	derived	derived	derived	ancestral	ancestral	ancestral	.	.	.	ancestral	.	.	ancestral	ancestral	.	ancestral	.	ancestral	ancestral
Tarpan_Ukr_82BP	Tarpan_Ukr_1868	Librado et al., 2021	SAMEA9533401	ERZ3034617	LipY764	ENA	Museum specimen			-	82	TARP	Museum specimen	82	passed	ρο*	NA		.	ancestral	ancestral	ancestral	ancestral	ancestral	.	.	.	ancestral	ancestral	ancestral	ancestral	ancestral	.	.	ancestral	ancestral	.	ancestral	.	ancestral	ancestral	.	.	.	ancestral	ancestral	.	ancestral	ancestral
Spain39_Spa_3993BP	ElAcequion_Spain39_3993	Fages et al, 2019	SAMEA5408215	ERS3213525	chrY	ENA	El Acequión	39.024	-2.028	Spain	3993	IBE	Bronze Age	3993	passed	ρο*	NA		ancestral	ancestral	ancestral	.	ancestral	ancestral	ancestral	ancestral	.	ancestral	.	.	ancestral	.	derived	ancestral	ancestral	ancestral	ancestral	.	.	.	.	.	ancestral	ancestral	ancestral	.	.	ancestral	ancestral
CAR05_Hun_4408BP	CAR05_Hun_m2458	Librado et al., 2021	SAMEA9533212	ERZ3034408	LipY764	ENA	Kaposújlak-Várdomb	46.36	17.73	Hungary	4408	HUNG	fortified settlement, Early Bronze Age Somogyvár-Vinkovci Culture	4408	passed	ρο*	NA		ancestral	ancestral	.	ancestral	ancestral	ancestral	ancestral	ancestral	.	ancestral	ancestral	.	.	ancestral	derived	ancestral	ancestral	ancestral	ancestral	.	ancestral	.	ancestral	.	.	ancestral	.	.	ancestral	.	.
PRA84_Cze_5186BP	PRA84_Cze_m3236	Librado et al., 2021	SAMEA9533359	ERZ3034575	LipY764	ENA	Stránská skála	49.19	16.68	Czech Republic	5186	ENEO-CZE	settlement, Early Eneolithic clay pit with Funnel Beaker and Boleráz Cultures ceramic	5186	passed	ρο*	NA		ancestral	ancestral	ancestral	ancestral	ancestral	ancestral	ancestral	ancestral	.	ancestral	ancestral	ancestral	ancestral	ancestral	derived	ancestral	ancestral	ancestral	ancestral	ancestral	ancestral	ancestral	ancestral	.	.	ancestral	ancestral	ancestral	ancestral	ancestral	.
Botai18x17_Kaz_5278BP	Botai18x17_Kaz_m3328	Librado et al., 2021	SAMEA9533194	ERZ3034390	LipY764	ENA	Botai	53.3	67.65	Kazakhstan	5278	BOTAI	settlement, Eneolithic Botai Culture	5278	passed	ρο*	NA		ancestral	ancestral	ancestral	ancestral	.	ancestral	ancestral	ancestral	.	ancestral	ancestral	ancestral	ancestral	ancestral	.	ancestral	ancestral	ancestral	ancestral	ancestral	ancestral	ancestral	ancestral	ancestral	ancestral	ancestral	.	ancestral	.	ancestral	.
PLMoz11_Pol_5455BP	PLMoz11_Pol_m3505	Librado et al., 2021	SAMEA9533348	ERZ3034563	LipY764	ENA	Mozgawa 1-3	50.44	20.52	Poland	5455	FBC-POL	settlement, Eneolithic Funnel Beaker Culture	5455	passed	ρο*	NA		ancestral	ancestral	ancestral	ancestral	.	ancestral	.	ancestral	.	.	ancestral	.	ancestral	.	derived	ancestral	ancestral	.	ancestral	ancestral	.	.	ancestral	.	.	ancestral	.	.	.	.	.
KSK16232_Tur_8269BP	KSK16232_Tur_m6319	Librado et al., 2021	SAMEA9533287	ERZ3034496	LipY764	ENA	Köşk Höyük	37.85	34.61	Turkey	8269	NEO-ANA	settlement, Neolithic	8269	passed	ρο*	NA		ancestral	ancestral	ancestral	.	ancestral	ancestral	ancestral	ancestral	ancestral	ancestral	ancestral	ancestral	ancestral	ancestral	derived	ancestral	ancestral	.	ancestral	ancestral	ancestral	ancestral	ancestral	ancestral	ancestral	ancestral	.	ancestral	ancestral	ancestral	ancestral
Gral6_Fra_20874BP	Gral6_Fra_m18924	Librado et al., 2021	SAMEA9533247	ERZ3034452	LipY764	ENA	Igue du Gral	44.5	1.69	France	20874	LP-SFR	natural trap cave, Palaeolithic	20874	passed	ρο*	NA		ancestral	.	ancestral	ancestral	.	ancestral	.	ancestral	.	ancestral	ancestral	.	ancestral	ancestral	derived	.	ancestral	ancestral	.	ancestral	ancestral	ancestral	.	ancestral	ancestral	ancestral	.	ancestral	ancestral	ancestral	.
Gral9_Fra_20874BP	Gral9_Fra_m18924	Librado et al., 2021	SAMEA9533250	ERZ3034455	LipY764	ENA	Igue du Gral	44.5	1.69	France	20874	LP-SFR	natural trap cave, Palaeolithic	20874	passed	ρο*	NA		ancestral	ancestral	ancestral	ancestral	.	ancestral	ancestral	ancestral	.	.	ancestral	ancestral	.	ancestral	derived	ancestral	.	ancestral	ancestral	.	.	.	ancestral	ancestral	.	ancestral	ancestral	.	ancestral	.	ancestral
Gral7_Fra_21620BP	Gral7_Fra_m19670	Librado et al., 2021	SAMEA9533248	ERZ3034453	LipY764	ENA	Igue du Gral	44.5	1.69	France	21620	LP-SFR	natural trap cave, Palaeolithic	21620	passed	ρο*	NA		ancestral	ancestral	ancestral	.	ancestral	ancestral	ancestral	ancestral	.	ancestral	.	ancestral	ancestral	ancestral	derived	ancestral	ancestral	ancestral	.	ancestral	.	ancestral	ancestral	ancestral	ancestral	ancestral	ancestral	ancestral	.	ancestral	ancestral
Gral14_Fra_23605BP	Gral14_Fra_m21655	Librado et al., 2021	SAMEA9533241	ERZ3034445	LipY764	ENA	Igue du Gral	44.5	1.69	France	23605	LP-SFR	natural trap cave, Palaeolithic	23605	passed	ρο*	NA		ancestral	.	.	ancestral	.	.	ancestral	.	ancestral	.	.	ancestral	ancestral	ancestral	.	.	ancestral	ancestral	ancestral	.	.	ancestral	ancestral	ancestral	ancestral	ancestral	ancestral	.	ancestral	.	.
Rus45_Rus_23789BP	MerzlyYar_Rus45_23789	Fages et al, 2019	SAMEA5408256	ERS3213566	chrY	ENA	Merzly Yar	53.363	95.363	Russia	23789	GHOST LINEAGE	Upper Palaeolithic	23789	passed	ρο*	NA		ancestral	ancestral	ancestral	ancestral	ancestral	.	ancestral	ancestral	ancestral	ancestral	ancestral	ancestral	ancestral	ancestral	derived	ancestral	ancestral	.	ancestral	ancestral	ancestral	ancestral	ancestral	ancestral	ancestral	ancestral	ancestral	ancestral	ancestral	ancestral	ancestral
RONPC06_Rom_36751BP	RONPC06_Rom_m34801	Librado et al., 2021	SAMEA9533390	ERZ3034607	LipY764	ENA	Nandru Peștera Curată	45.81	22.81	Romania	36751	RONPC06	Cave, Upper Palaeolithic	36751	passed	ρο*	NA		.	.	ancestral	.	ancestral	.	ancestral	ancestral	ancestral	ancestral	.	ancestral	ancestral	ancestral	.	ancestral	.	ancestral	ancestral	.	ancestral	ancestral	.	ancestral	.	.	ancestral	ancestral	.	ancestral	.
CdY2_Spa_4678BP	CaminoDeLasYeseras_CdY2_4678	Fages et al, 2019	SAMEA5408182	ERS3213492	chrY	ENA	Camino de las Yeseras, Madrid	40.442	-3.494	Spain	4496-4861	IBE	Copper Age	4678	passed	ρο*	NA		ancestral	ancestral	ancestral	ancestral	ancestral	ancestral	ancestral	ancestral	ancestral	ancestral	ancestral	ancestral	ancestral	ancestral	derived	.	ancestral	ancestral	.	ancestral	ancestral	ancestral	ancestral	ancestral	ancestral	ancestral	.	ancestral	ancestral	ancestral	ancestral
Earb6_Museum_89BP	Museum_Earb6_89	Fages et al, 2019	SAMEA5408260	ERS3213570	chrY	ENA	museum specimen				89			89	not passed geno48	NA	NA		.	.	.	.	.	.	.	.	.	.	.	.	ancestral	.	.	.	.	ancestral	.	.	.	derived	.	derived	.	.	derived	.	derived	.	.
Earb5_Museum_105BP	Museum_Earb5_105	Fages et al, 2019	SAMEA5408259	ERS3213569	chrY	ENA	museum specimen				105			105	not passed geno48	NA	NA		.	.	.	.	.	.	.	.	ancestral	.	.	.	.	.	.	ancestral	.	.	.	.	.	.	.	.	.	.	.	.	.	.	.
Rus38_Rus_659BP	Oktyabrsky_Rus38_659	Fages et al, 2019	SAMEA5408265	ERS3213575	chrY	ENA	Oktyabrsky	47.967	43.644	Russia	659			659	not passed geno48	NA	NA		.	.	.	.	.	.	ancestral	.	.	.	ancestral	.	.	.	.	.	.	.	.	.	derived	.	.	.	.	.	.	derived	.	.	derived
Rus37_Rus_830BP	Oktyabrsky_Rus37_830	Fages et al, 2019	SAMEA5408264	ERS3213574	chrY	ENA	Oktyabrsky	47.967	43.644	Russia	830			830	not passed geno48	NA	NA		.	.	ancestral	.	ancestral	.	ancestral	ancestral	.	ancestral	ancestral	.	ancestral	.	derived	.	ancestral	ancestral	.	ancestral	.	.	.	.	.	ancestral	.	ancestral	.	.	.
Ote2_Est_1184BP	Otepaa_Ote2_1184	Fages et al, 2019	SAMEA5408268	ERS3213578	chrY	ENA	Otepää	58.058	26.495	Estonia	1184			1184	not passed geno48	NA	NA		.	ancestral	.	ancestral	ancestral	.	.	.	ancestral	ancestral	.	ancestral	.	ancestral	ancestral	.	.	.	.	.	.	derived	.	derived	.	.	.	.	derived	.	derived
Nustar4_Hrv_1187BP	Nustar_4_1187	Fages et al, 2019	SAMEA5408262	ERS3213572	chrY	ENA	Nuštar	45.333	18.841	Croatia	1187			1187	not passed geno48	NA	NA		.	.	.	.	.	.	.	.	.	.	ancestral	.	.	.	.	.	.	.	.	.	.	.	.	.	.	.	.	.	.	.	.
BAPSKA_Hrv_1305BP	BapskaGradac_BAPSKA_1305	Fages et al, 2019	SAMEA5408157	ERS3213467	chrY	ENA	Bapska Gradac	45.197	19.262	Croatia	1305			1305	not passed geno48	NA	NA		.	.	.	.	.	.	.	.	.	.	.	.	.	.	.	.	.	.	.	.	.	.	.	.	.	.	.	.	.	.	.
Rus48_Rus_1446BP	KrasnayaGorka_Rus48_1446	Fages et al, 2019	SAMEA5408239	ERS3213549	chrY	ENA	Krasnaya Gorka	51.539	94.009	Russia	1446			1446	not passed geno48	NA	NA		.	.	.	.	.	.	.	.	.	.	.	.	.	.	.	.	.	.	.	.	.	.	.	.	.	.	derived	.	.	derived	.
GVA1_Fra_1917BP	Chartres_GVA1_1917	Fages et al, 2019	SAMEA5408187	ERS3213497	chrY	ENA	Chartres, boulevard de la Courtille	48.442	1.494	France	1917			1917	not passed geno48	NA	NA		.	.	ancestral	.	.	.	.	.	.	.	.	.	.	.	.	.	.	.	.	.	.	.	.	.	.	.	.	.	.	.	.
GVA112_Fra_1917BP	Chartres_GVA112_1917	Fages et al, 2019	SAMEA5408189	ERS3213499	chrY	ENA	Chartres, boulevard de la Courtille	48.442	1.494	France	1917			1917	not passed geno48	NA	NA		.	.	.	.	.	.	.	.	.	.	.	.	.	.	.	.	.	.	.	.	.	.	.	.	.	.	derived	.	.	.	.
GVA115_Fra_1917BP	Chartres_GVA115_1917	Fages et al, 2019	SAMEA5408190	ERS3213500	chrY	ENA	Chartres, boulevard de la Courtille	48.442	1.494	France	1917			1917	not passed geno48	NA	NA		.	.	.	.	.	.	.	.	.	ancestral	.	.	.	ancestral	.	.	.	.	derived	.	.	derived	.	.	.	.	.	.	.	.	.
GVA28_Fra_1917BP	Chartres_GVA28_1917	Fages et al, 2019	SAMEA5408193	ERS3213503	chrY	ENA	Chartres, boulevard de la Courtille	48.442	1.494	France	1917			1917	not passed geno48	NA	NA		.	.	.	.	.	.	.	.	.	.	.	.	.	.	.	.	.	.	.	.	.	.	.	derived	.	.	.	.	.	.	.
GVA47_Fra_1917BP	Chartres_GVA47_1917	Fages et al, 2019	SAMEA5408198	ERS3213508	chrY	ENA	Chartres, boulevard de la Courtille	48.442	1.494	France	1917			1917	not passed geno48	NA	NA		ancestral	.	.	.	.	.	ancestral	.	.	.	.	.	.	.	.	.	.	.	.	.	.	.	.	.	.	.	.	derived	.	.	.
GVA48_Fra_1917BP	Chartres_GVA48_1917	Fages et al, 2019	SAMEA5408199	ERS3213509	chrY	ENA	Chartres, boulevard de la Courtille	48.442	1.494	France	1917			1917	not passed geno48	NA	NA		.	.	.	.	.	.	.	.	.	.	.	.	.	.	.	.	.	.	.	.	.	.	.	derived	.	.	.	.	.	.	.
GVA53_Fra_1917BP	Chartres_GVA53_1917	Fages et al, 2019	SAMEA5408200	ERS3213510	chrY	ENA	Chartres, boulevard de la Courtille	48.442	1.494	France	1917			1917	not passed geno48	NA	NA		.	.	.	.	.	.	.	.	.	.	ancestral	.	.	.	.	.	.	.	.	.	.	.	.	.	.	.	.	.	.	derived	.
GVA60_Fra_1917BP	Chartres_GVA60_1917	Fages et al, 2019	SAMEA5408202	ERS3213512	chrY	ENA	Chartres, boulevard de la Courtille	48.442	1.494	France	1917			1917	not passed geno48	NA	NA		.	.	.	.	.	.	.	.	.	.	.	.	.	.	.	.	.	.	.	.	.	derived	.	.	.	.	.	.	.	.	.
GVA75_Fra_1917BP	Chartres_GVA75_1917	Fages et al, 2019	SAMEA5408206	ERS3213516	chrY	ENA	Chartres, boulevard de la Courtille	48.442	1.494	France	1917			1917	not passed geno48	NA	NA		.	.	.	.	.	.	.	.	.	.	.	.	.	.	.	.	.	.	.	.	.	.	.	.	.	.	.	.	.	.	.
GVA9_Fra_1917BP	Chartres_GVA9_1917	Fages et al, 2019	SAMEA5408209	ERS3213519	chrY	ENA	Chartres, boulevard de la Courtille	48.442	1.494	France	1917			1917	not passed geno48	NA	NA		.	.	.	.	.	.	.	.	.	.	.	.	.	.	.	.	.	.	.	.	.	.	.	.	.	.	derived	.	.	.	.
AC7970_Tur_2240BP	AC7970_Tur_m290	Librado et al., 2021	SAMEA9533172	ERZ3034367	LipY764	ENA	Acemhoyuk	38.4112	33.84	Turkey	2240			2240	not passed geno48	NA	NA		.	.	.	.	.	.	ancestral	.	.	.	.	ancestral	.	.	.	ancestral	.	.	.	.	derived	.	.	.	.	.	.	.	.	derived	.
Kha2_Mon_2312BP	Khatuu_Kha2_t1_2312	Fages et al, 2019	SAMEA5408236	ERS3213546	chrY	ENA	Khatuu 2	48.583	88.394	Mongolia	2312			2312	not passed geno48	NA	NA		.	.	.	ancestral	.	.	.	.	ancestral	ancestral	ancestral	.	ancestral	ancestral	ancestral	.	.	ancestral	.	.	.	.	.	derived	.	.	derived	.	.	.	derived
Chalk3_UK_2424BP	Chalk3_UK_m474	Librado et al., 2021	SAMEA9533218	ERZ3034416	LipY764	ENA	Chalk Hill	51.33	1.39	United Kingdom	2424			2424	not passed geno48	NA	NA		.	ancestral	.	ancestral	.	.	.	.	.	.	.	.	.	.	.	.	.	.	.	.	.	derived	.	.	.	.	.	.	.	.	.
Rus11_Rus_2500BP	ArzhanII_Rus11_2500	Fages et al, 2019	SAMEA5408151	ERS3213461	chrY	ENA	Arzhan II	52.059	93.604	Russia	2500			2500	not passed geno48	NA	NA		.	.	.	.	.	.	.	.	.	.	.	.	.	.	.	.	.	.	.	.	.	.	.	.	.	.	.	.	.	.	.
SV19x18_Tun_2531BP	SV19x18_Tun_m581	Librado et al., 2021	SAMEA9533398	ERZ3034614	LipY764	ENA	Althiburos	35.87	8.79	Tunisia	2531			2531	not passed geno48	NA	NA		.	.	.	.	ancestral	ancestral	ancestral	.	ancestral	.	.	ancestral	ancestral	ancestral	.	.	.	.	.	derived	.	.	derived	.	derived	.	derived	.	.	.	derived
18ELTu18_Spa_2538BP	18ELTu18_Spa_m588	Librado et al., 2021	SAMEA9533171	ERZ3034366	LipY764	ENA	El Turuñuelo	38.95	-6.06	Spain	2538			2538	not passed geno48	NA	NA		ancestral	.	ancestral	.	.	.	ancestral	ancestral	.	ancestral	ancestral	ancestral	ancestral	.	.	ancestral	ancestral	ancestral	derived	derived	.	.	.	.	.	derived	.	.	.	.	.
SV19x19_Tun_2593BP	SV19x19_Tun_m643	Librado et al., 2021	SAMEA9533399	ERZ3034615	LipY764	ENA	Althiburos	35.87	8.79	Tunisia	2593			2593	not passed geno48	NA	NA		.	.	ancestral	.	.	.	.	ancestral	.	.	.	.	.	.	.	.	.	ancestral	derived	.	.	.	derived	.	.	.	.	.	.	derived	.
SV19x22_Tun_2610BP	SV19x22_Tun_m660	Librado et al., 2021	SAMEA9533400	ERZ3034616	LipY764	ENA	Althiburos	35.87	8.79	Tunisia	2610			2610	not passed geno48	NA	NA		.	.	.	ancestral	.	.	.	.	.	ancestral	ancestral	.	.	ancestral	.	.	ancestral	.	.	derived	.	.	derived	.	derived	.	.	.	.	.	.
UE13045_Spa_2688BP	UE13045_Spa_m738	Librado et al., 2021	SAMEA9533406	ERZ3034624	LipY764	ENA	Els Vilars	41.57	0.95	Spain	2688			2688	not passed geno48	NA	NA		.	.	.	.	ancestral	.	.	.	.	.	.	.	.	.	.	.	.	.	.	.	.	.	.	.	.	.	derived	.	.	.	.
Hasanlu2327_Ira_2718BP	Hasanlu2327_Ira_m768	Librado et al., 2021	SAMEA9533260	ERZ3034466	LipY764	ENA	Tepe Hasanlu	37	45.46	Iran	2718			2718	not passed geno48	NA	NA		ancestral	ancestral	ancestral	.	ancestral	.	.	ancestral	.	.	.	.	.	.	ancestral	ancestral	ancestral	.	.	.	.	derived	.	.	.	.	.	derived	derived	derived	.
Ushx9_Rus_2725BP	Ushx9_Rus_m775	Librado et al., 2021	SAMEA9533434	ERZ3034655	LipY764	ENA	Ushgiin Uvur	49.66	99.93	Mongolia	2725			2725	not passed geno48	NA	NA		ancestral	ancestral	.	.	ancestral	ancestral	ancestral	ancestral	ancestral	.	.	.	ancestral	ancestral	ancestral	ancestral	.	ancestral	.	derived	.	.	.	.	.	.	.	.	derived	derived	.
PRA32_Cze_2737BP	PRA32_Cze_m787	Librado et al., 2021	SAMEA9533353	ERZ3034568	LipY764	ENA	Černý Vůl	50.15	14.33	Czech Republic	2737			2737	not passed geno48	NA	NA		ancestral	.	.	.	ancestral	.	.	ancestral	.	.	ancestral	.	.	ancestral	ancestral	.	ancestral	.	derived	derived	derived	derived	derived	derived	derived	.	.	.	derived	.	derived
Chalk1_UK_2815BP	Chalk1_UK_m865	Librado et al., 2021	SAMEA9533217	ERZ3034415	LipY764	ENA	Chalk Hill	51.33	1.39	United Kingdom	2815			2815	not passed geno48	NA	NA		.	.	.	.	.	.	ancestral	.	.	.	.	.	ancestral	.	.	.	.	.	.	.	.	.	derived	.	.	.	derived	derived	.	.	.
BZNK169x1_Rus_2821BP	BZNK169x1_Rus_m871	Librado et al., 2021	SAMEA9533211	ERZ3034407	LipY764	ENA	Ullu	43.79	42.73	Russia	2821			2821	not passed geno48	NA	NA		.	.	.	ancestral	.	ancestral	.	.	ancestral	ancestral	ancestral	ancestral	.	.	.	.	.	ancestral	derived	.	.	.	.	.	.	.	derived	.	.	derived	.
YER28_Uzb_2853BP	Yerqorqan_YER28_2853	Fages et al, 2019	SAMEA5408358	ERS3213668	chrY	ENA	Yerqorqan	38.867	65.8	Uzbekistan	2853			2853	not passed geno48	NA	NA		ancestral	ancestral	ancestral	ancestral	.	ancestral	.	.	.	.	ancestral	.	.	.	.	ancestral	ancestral	.	.	.	derived	derived	derived	.	derived	.	derived	.	.	.	.
GVA9010_Mon_3007BP	GVA9010_Mon_m1057	Librado et al., 2021	SAMEA9533251	ERZ3034456	LipY764	ENA	Tatsyn Ereg	47.75	101.37	Mongolia	3007			3007	not passed geno48	NA	NA		.	.	.	.	.	.	.	.	.	.	.	.	.	.	.	.	.	.	.	derived	derived	.	.	.	.	.	.	.	.	.	.
PRA64_Cze_3060BP	PRA64_Cze_m1110	Librado et al., 2021	SAMEA9533356	ERZ3034572	LipY764	ENA	Tuchoměřice	50.13	14.29	Czech Republic	3060			3060	not passed geno48	NA	NA		ancestral	ancestral	ancestral	.	ancestral	.	.	ancestral	.	.	.	ancestral	.	.	ancestral	.	.	ancestral	.	derived	derived	derived	derived	.	.	.	derived	.	derived	.	.
M17x174_Mon_3095BP	M17x174_Mon_m1145	Librado et al., 2021	SAMEA9533310	ERZ3034523	LipY764	ENA	Zunii Gol	49.31	99.85	Mongolia	3095			3095	not passed geno48	NA	NA		.	ancestral	.	.	.	.	.	.	ancestral	.	.	.	.	.	.	.	.	.	.	.	.	.	.	.	.	.	.	derived	.	.	.
Mic2_Mol_3200BP	Mic2_Mol_m1250	Librado et al., 2021	SAMEA9533315	ERZ3034528	LipY764	ENA	Miciurin	47.99	27.79	Moldova	3200			3200	not passed geno48	NA	NA		.	.	ancestral	.	.	.	.	.	.	.	.	.	ancestral	.	.	.	.	.	.	.	.	.	.	.	derived	.	derived	.	.	.	.
UR17x22_Rus_3327BP	UR17x22_Rus_m1377	Librado et al., 2021	SAMEA9533414	ERZ3034630	LipY764	ENA	Sosnovka	51.57	45.78	Russia	3327			3327	not passed geno48	NA	NA		ancestral	.	.	ancestral	.	ancestral	ancestral	ancestral	.	ancestral	ancestral	.	.	.	ancestral	.	.	.	.	derived	derived	derived	derived	.	derived	derived	derived	.	derived	derived	.
Kent7_Kaz_3426BP	Kent7_Kaz_m1476	Librado et al., 2021	SAMEA9533283	ERZ3034492	LipY764	ENA	Kent	49.2	75.94	Kazakhstan	3426			3426	not passed geno48	NA	NA		ancestral	ancestral	.	.	ancestral	.	.	.	.	.	.	.	.	ancestral	ancestral	ancestral	.	.	.	.	.	.	.	derived	.	derived	.	.	.	.	derived
PLKaz1_Pol_3500BP	PLKaz1_Pol_m1550	Librado et al., 2021	SAMEA9533340	ERZ3034554	LipY764	ENA	Kazimierza Wielka 6	50.27	20.47	Poland	3500			3500	not passed geno48	NA	NA		.	.	.	.	.	.	.	.	.	.	.	.	.	.	.	.	.	.	.	.	.	.	.	.	.	.	.	.	.	.	.
PLKaz5_Pol_3500BP	PLKaz5_Pol_m1550	Librado et al., 2021	SAMEA9533344	ERZ3034559	LipY764	ENA	Kazimierza Wielka 6	50.27	20.47	Poland	3500			3500	not passed geno48	NA	NA		.	.	.	.	.	.	.	.	.	.	.	.	.	.	.	.	.	.	.	.	.	.	.	.	.	.	.	.	.	.	.
NHr2_Slo_3633BP	NHr2_Slo_m1683	Librado et al., 2021	SAMEA9533327	ERZ3034542	LipY764	ENA	Nitriansky Hrádok	48.07	18.2	Slovakia	3633			3633	not passed geno48	NA	NA		.	.	.	.	.	ancestral	.	.	.	.	.	.	.	.	.	ancestral	ancestral	ancestral	.	.	derived	.	derived	.	.	derived	.	.	.	.	.
UR17x3_Rus_3765BP	UR17x3_Rus_m1815	Librado et al., 2021	SAMEA9533423	ERZ3034640	LipY764	ENA	Bol'shekaraganskii	52.65	59.57	Russia	3765			3765	not passed geno48	NA	NA		.	.	.	.	.	.	.	.	.	.	.	.	.	.	.	.	.	.	.	.	.	.	.	.	.	.	.	.	.	.	.
UR17x4_Rus_3770BP	UR17x4_Rus_m1820	Librado et al., 2021	SAMEA9533427	ERZ3034646	LipY764	ENA	Bol'shekaraganskii	52.65	59.57	Russia	3770			3770	not passed geno48	NA	NA		.	.	.	.	.	.	.	.	.	.	.	.	.	.	.	.	.	.	.	.	.	.	.	.	.	.	.	.	.	.	.
RN02_Rus_3775BP	RN02_Rus_m1825	Librado et al., 2021	SAMEA9533368	ERZ3034582	LipY764	ENA	Utevka VI	52.92	50.96	Russia	3775			3775	not passed geno48	NA	NA		.	.	ancestral	ancestral	ancestral	ancestral	.	.	ancestral	.	.	.	ancestral	ancestral	ancestral	ancestral	ancestral	ancestral	.	derived	derived	derived	derived	.	derived	derived	derived	.	derived	derived	.
UR17x31_Rus_3795BP	UR17x31_Rus_m1845	Librado et al., 2021	SAMEA9533419	ERZ3034636	LipY764	ENA	Kamennyi Ambar 5	52.83	60.37	Russia	3795			3795	not passed geno48	NA	NA		ancestral	.	.	.	ancestral	ancestral	ancestral	.	.	.	ancestral	.	ancestral	.	.	ancestral	.	ancestral	.	.	.	derived	derived	derived	.	.	.	.	.	derived	.
NB45_Rus_3815BP	NB45_Rus_m1865	Librado et al., 2021	SAMEA9533326	ERZ3034541	LipY764	ENA	Sintashta	52.49	60.19	Russia	3815			3815	not passed geno48	NA	NA		.	.	ancestral	.	ancestral	.	.	ancestral	ancestral	.	ancestral	.	.	.	.	.	.	.	.	.	.	.	.	derived	.	derived	.	.	derived	.	.
Besta5_Kaz_3842BP	Besta5_Kaz_m1892	Librado et al., 2021	SAMEA9533179	ERZ3034375	LipY764	ENA	Bestamak	51.58	64.72	Kazakhstan	3842			3842	not passed geno48	NA	NA		.	.	ancestral	ancestral	.	ancestral	.	.	ancestral	.	ancestral	ancestral	ancestral	.	ancestral	.	.	ancestral	derived	.	.	.	.	.	derived	derived	derived	.	derived	.	derived
AC9016_Tur_3850BP	AC9016_Tur_m1900	Librado et al., 2021	SAMEA9533174	ERZ3034370	LipY764	ENA	Acemhoyuk	38.41	33.84	Turkey	3850			3850	not passed geno48	NA	NA		ancestral	ancestral	.	.	.	ancestral	ancestral	.	.	ancestral	ancestral	.	.	ancestral	.	.	.	.	.	.	derived	derived	.	.	.	derived	derived	.	derived	derived	derived
Mich_Kaz_3969BP	Mich_Kaz_m2019	Librado et al., 2021	SAMEA9533316	ERZ3034530	LipY764	ENA	Michuruno I	52.45	76.79	Kazakhstan	3969			3969	not passed geno48	NA	NA		ancestral	ancestral	ancestral	.	ancestral	.	.	ancestral	ancestral	ancestral	.	ancestral	.	.	.	.	.	.	ancestral	.	.	.	.	.	ancestral	.	.	.	.	.	.
PRA40_Cze_3987BP	PRA40_Cze_m2037	Librado et al., 2021	SAMEA9533354	ERZ3034570	LipY764	ENA	Holubice	50.2	14.29	Czech Republic	3987			3987	not passed geno48	NA	NA		.	.	.	ancestral	ancestral	.	.	ancestral	.	.	.	.	ancestral	.	.	ancestral	.	.	derived	.	derived	derived	derived	.	derived	derived	derived	.	.	derived	derived
Zam9_Por_4509BP	Zam9_Por_m2559	Librado et al., 2021	SAMEA9533438	ERZ3034659	LipY764	ENA	Zambujal	39.07	-9.29	Portugal	4509			4509	not passed geno48	NA	NA		ancestral	ancestral	ancestral	ancestral	.	.	ancestral	.	.	ancestral	.	ancestral	.	.	derived	.	ancestral	.	ancestral	ancestral	ancestral	ancestral	ancestral	.	.	.	.	ancestral	.	ancestral	.
LOR18x12_Rus_4945BP	LOR18x12_Rus_m2995	Librado et al., 2021	SAMEA9533294	ERZ3034504	LipY764	ENA	Repin khutor	49.22	43.9	Russia	4945			4945	not passed geno48	NA	NA		.	.	ancestral	.	.	.	ancestral	.	ancestral	.	.	.	.	.	.	.	.	.	derived	.	.	derived	derived	.	.	.	.	.	.	.	.
DJM130x6_Dan_4961BP	DJM130x6_Dan_m3011	Librado et al., 2021	SAMEA9533224	ERZ3034424	LipY764	ENA	Ginnerup	56.41	10.74	Denmark	4961			4961	not passed geno48	NA	NA		ancestral	.	ancestral	ancestral	.	.	.	.	.	ancestral	.	ancestral	.	ancestral	.	.	.	ancestral	.	.	.	.	ancestral	.	.	ancestral	.	ancestral	.	ancestral	.
NB13_Kaz_4962BP	NB13_Kaz_m3012	Librado et al., 2021	SAMEA9533323	ERZ3034538	LipY764	ENA	Belkaragay	51.52	62.55	Kazakhstan	4962			4962	not passed geno48	NA	NA		.	.	.	.	derived	.	.	.	.	.	.	.	derived	derived	.	derived	.	.	ancestral	.	.	.	.	.	.	.	.	.	ancestral	ancestral	.
Botai4_Kaz_5132BP	Botai4_Kaz_m3182	Librado et al., 2021	SAMEA9533201	ERZ3034398	LipY764	ENA	Botai	53.3	67.65	Kazakhstan	5132			5132	not passed geno48	NA	NA		.	.	.	.	.	.	.	.	.	.	.	.	.	.	.	.	.	.	.	.	.	.	.	.	.	.	.	.	.	.	.
PRA18_Cze_5176BP	PRA18_Cze_m3226	Librado et al., 2021	SAMEA9533351	ERZ3034566	LipY764	ENA	Litovice	50.08	14.23	Czech Republic	5176			5176	not passed geno48	NA	NA		ancestral	.	.	ancestral	ancestral	ancestral	.	ancestral	.	.	.	.	.	ancestral	derived	ancestral	.	ancestral	ancestral	ancestral	ancestral	ancestral	ancestral	.	.	ancestral	.	.	.	ancestral	ancestral
Botai18x29_Kaz_5278BP	Botai18x29_Kaz_m3328	Librado et al., 2021	SAMEA9533197	ERZ3034393	LipY764	ENA	Botai	53.3	67.65	Kazakhstan	5278			5278	not passed geno48	NA	NA		.	.	.	ancestral	.	.	.	ancestral	.	ancestral	.	.	ancestral	.	ancestral	.	.	.	.	.	.	.	.	.	.	.	derived	.	derived	.	.
Kozhai_Kaz_5292BP	Kozhai_Kaz_m3342	Librado et al., 2021	SAMEA9533284	ERZ3034493	LipY764	ENA	Kozhai	49.4	66.75	Kazakhstan	5292			5292	not passed geno48	NA	NA		.	.	.	ancestral	.	ancestral	ancestral	ancestral	ancestral	ancestral	ancestral	.	ancestral	.	.	.	.	.	.	ancestral	ancestral	ancestral	.	.	.	.	ancestral	ancestral	ancestral	.	.
Nov3x7_Rus_5401BP	Nov3x7_Rus_m3451	Librado et al., 2021	SAMEA9533329	ERZ3034544	LipY764	ENA	Novoilinka-III	53.55	79.35	Russia	5401			5401	not passed geno48	NA	NA		derived	derived	.	.	.	.	derived	.	.	.	.	derived	.	.	derived	.	.	.	ancestral	.	.	.	ancestral	.	ancestral	.	.	.	.	ancestral	.
BotaiO_Kaz_5500BP	Botai_O_5500	Fages et al, 2019	SAMEA5408172	ERS3213482	chrY	ENA	Botai	53.304	67.646	Kazakhstan	5500			5500	not passed geno48	NA	NA		.	.	.	.	.	.	.	.	.	.	.	.	.	.	.	.	.	.	.	.	.	.	.	.	.	.	.	.	.	.	.
PLMoz1x1_Pol_5751BP	PLMoz1x1_Pol_m3801	Librado et al., 2021	SAMEA9533349	ERZ3034564	LipY764	ENA	Mozgawa 1-3	50.44	20.52	Poland	5751			5751	not passed geno48	NA	NA		.	.	.	.	.	derived	.	derived	.	.	.	.	.	.	.	ancestral	.	.	.	.	.	.	.	ancestral	.	ancestral	ancestral	.	.	ancestral	.
ROCAS09_Rom_6247BP	ROCAS09_Rom_m4297	Librado et al., 2021	SAMEA9533387	ERZ3034604	LipY764	ENA	Căscioarele	44.13	26.47	Romania	6247			6247	not passed geno48	NA	NA		.	.	ancestral	.	.	.	.	.	.	ancestral	ancestral	.	.	ancestral	.	.	ancestral	.	.	.	.	.	derived	.	derived	.	.	.	derived	derived	.
Borly7_Kaz_6586BP	Borly7_Kaz_m4636	Librado et al., 2021	SAMEA9533185	ERZ3034381	LipY764	ENA	Borly	51.83	77.95	Kazakhstan	6586			6586	not passed geno48	NA	NA		derived	derived	.	.	derived	.	.	derived	derived	derived	.	.	.	derived	.	.	.	derived	ancestral	ancestral	.	ancestral	.	ancestral	.	ancestral	.	.	ancestral	.	ancestral
LOR18x29_Rus_7356BP	LOR18x29_Rus_m5406	Librado et al., 2021	SAMEA9533300	ERZ3034511	LipY764	ENA	Algay	50.16	48.53	Russia	7356			7356	not passed geno48	NA	NA		ancestral	.	ancestral	.	ancestral	.	.	ancestral	.	.	ancestral	.	ancestral	.	.	.	.	.	.	derived	.	derived	.	.	.	.	derived	derived	.	.	.
Sho1x2_Rus_9450BP	Sho1x2_Rus_m7500	Librado et al., 2021	SAMEA9533394	ERZ3034610	LipY764	ENA	Sholma-1	55.88	47.49	Russia	9450			9450	not passed geno48	NA	NA		.	.	.	ancestral	ancestral	ancestral	ancestral	.	ancestral	ancestral	.	.	.	ancestral	.	.	.	.	.	.	derived	.	.	.	.	derived	derived	.	derived	derived	.
Closeau3_Fra_12350BP	Closeau3_Fra_m10400	Librado et al., 2021	SAMEA9533221	ERZ3034420	LipY764	ENA	Le Closeau	48.87	2.16	France	12350			12350	not passed geno48	NA	NA		ancestral	.	ancestral	.	ancestral	.	.	ancestral	.	.	ancestral	.	ancestral	ancestral	.	.	.	ancestral	.	.	.	ancestral	ancestral	.	.	ancestral	ancestral	ancestral	.	.	.
Shid1_Kaz_12408BP	Shid1_Kaz_m10458	Librado et al., 2021	SAMEA9533393	ERZ3034609	LipY764	ENA	Shiderty III	51.64	74.65	Kazakhstan	12408			12408	not passed geno48	NA	NA		derived	derived	.	.	derived	.	.	.	derived	.	derived	derived	.	derived	derived	ancestral	ancestral	ancestral	.	.	ancestral	.	.	ancestral	ancestral	.	.	ancestral	.	ancestral	.
BPTDG1_Fra_13750BP	BPTDG1_Fra_m11800	Librado et al., 2021	SAMEA9533209	ERZ3034404	LipY764	ENA	Tureau des Gardes 6	48.39	3.01	France	13750			13750	not passed geno48	NA	NA		ancestral	.	.	.	.	ancestral	ancestral	.	ancestral	ancestral	.	.	.	.	derived	ancestral	.	.	.	.	ancestral	.	ancestral	.	.	ancestral	.	.	.	ancestral	ancestral
Rus3_Rus_14450BP	Kokorevo_Rus3_14450	Fages et al, 2019	SAMEA5408238	ERS3213548	chrY	ENA	Kokorevo	53.933	90.933	Russia	14450			14450	not passed geno48	NA	NA		.	ancestral	.	.	.	.	.	.	.	.	.	.	.	.	.	.	.	.	.	.	.	.	.	.	.	.	.	.	.	.	.
P9392_UK_14616BP	P9392_UK_m12666	Librado et al., 2021	SAMEA9533335	ERZ3034551	LipY764	ENA	Kents cavern	50.47	-3.5	United Kingdom	14616			14616	not passed geno48	NA	NA		.	ancestral	.	.	ancestral	.	ancestral	ancestral	.	.	.	.	ancestral	ancestral	derived	ancestral	ancestral	.	.	.	.	ancestral	.	.	.	.	.	.	.	.	.
Etiollesx8_Fra_15643BP	Etiollesx8_Fra_m13693	Librado et al., 2021	SAMEA9533233	ERZ3034435	LipY764	ENA	Etiolles	48.63	2.47	France	15643			15643	not passed geno48	NA	NA		.	.	.	.	.	.	.	.	.	ancestral	ancestral	.	ancestral	.	.	ancestral	.	.	.	.	ancestral	ancestral	.	.	.	.	.	.	ancestral	ancestral	ancestral
RN114_Rus_17199BP	RN114_Rus_m15249	Librado et al., 2021	SAMEA9533376	ERZ3034592	LipY764	ENA	Pershinskaya	57.45	61.45	Russia	17199			17199	not passed geno48	NA	NA		.	.	derived	derived	.	derived	.	derived	derived	derived	derived	derived	.	derived	.	derived	.	.	.	.	.	.	.	ancestral	.	ancestral	.	.	ancestral	.	ancestral
Gral1_Fra_18051BP	Gral1_Fra_m16101	Librado et al., 2021	SAMEA9533242	ERZ3034446	LipY764	ENA	Igue du Gral	44.5	1.69	France	18051			18051	not passed geno48	NA	NA		.	.	.	.	.	.	.	.	.	.	.	.	.	.	.	.	.	.	.	.	.	.	.	.	.	.	.	.	.	.	.
KB212_Rus_31606BP	KB212_Rus_m29656	Librado et al., 2021	SAMEA9533274	ERZ3034482	LipY764	ENA	Kostenki	51.38	39.07	Russia	31606			31606	not passed geno48	NA	NA		.	ancestral	.	.	ancestral	ancestral	.	.	.	ancestral	ancestral	.	.	.	ancestral	ancestral	.	ancestral	.	.	derived	.	.	.	.	derived	.	derived	.	derived	.
RN120_Rus_32142BP	RN120_Rus_m30192	Librado et al., 2021	SAMEA9533378	ERZ3034594	LipY764	ENA	Verkhnegubakhinskaya	58.88	57.63	Russia	32142			32142	not passed geno48	NA	NA		.	ancestral	.	.	ancestral	ancestral	.	ancestral	ancestral	.	.	ancestral	.	ancestral	.	.	.	.	ancestral	.	ancestral	.	ancestral	.	.	.	ancestral	.	.	.	.
KB221_Rus_36148BP	KB221_Rus_m34198	Librado et al., 2021	SAMEA9533278	ERZ3034486	LipY764	ENA	Medvezhiya cave	62.08	58.08	Russia	36148			36148	not passed geno48	NA	NA		.	.	.	.	.	.	.	.	.	.	.	.	.	.	.	.	.	.	.	.	.	.	.	.	.	.	.	.	.	.	.
NB2_Rus_Neolithic	Derkul_NB2_Neolithic	Fages et al, 2019	SAMEA5408212	ERS3213522	chrY	ENA	Derkul	51.16	51.17	Russia	-			Neolithic	not passed geno48	NA	NA		.	.	.	.	.	.	.	.	.	.	.	.	.	.	.	.	.	.	derived	.	.	.	.	.	.	.	.	.	.	.	.
NB31_Rus_Neolithic	Altata_NB31_Neolithic	Fages et al, 2019	SAMEA5408147	ERS3213457	chrY	ENA	Altata	51.07	48.44	Russia	-			Neolithic	not passed geno48	NA	NA		.	.	.	.	.	.	ancestral	.	.	.	.	.	.	.	.	.	.	.	.	.	.	.	.	.	.	.	.	.	.	.	.
NB35_Rus_Neolithic	LebyazhinkaIV_NB35_Neolithic	Fages et al, 2019	SAMEA5408243	ERS3213553	chrY	ENA	Lebyazhinka IV	53.43	50.4	Russia	-			Neolithic	not passed geno48	NA	NA		.	.	.	.	.	.	.	.	.	.	.	.	.	derived	.	.	.	.	.	.	.	.	.	.	.	.	.	.	.	.	.
Logx1_Rus_>49900 BPBP	Logx1_Rus_INF	Librado et al., 2021	SAMEA9533291	ERZ3034501	LipY764	ENA	Hyena's Lair	51.17	82.97	Russia	>49900 BP			>49900	not passed geno48	NA	NA		.	ancestral	.	.	.	ancestral	.	.	ancestral	.	.	.	ancestral	.	.	ancestral	ancestral	.	ancestral	.	.	.	ancestral	ancestral	.	ancestral	ancestral	.	.	ancestral	.
VHR017_UK_1117BP	Quoygrew_VHR017_1117	Fages et al, 2019	SAMEA5408271	ERS3213581	chrY	ENA	Quoygrew	59.337	-2.97	United Kingdom	1017-1217			1117	not passed geno48	NA	NA		.	.	ancestral	.	ancestral	.	.	.	.	.	ancestral	.	.	.	ancestral	.	.	ancestral	.	.	.	derived	derived	.	.	.	.	.	.	.	.
Marvele16_Ltu_1138BP	Marvele_16_1138	Fages et al, 2019	SAMEA5408250	ERS3213560	chrY	ENA	Marvelė cemetery	54.897	23.872	Lithuania	1087-1189			1138	not passed geno48	NA	NA		.	.	.	.	.	.	.	.	.	.	.	.	.	.	.	.	.	.	.	.	.	.	.	.	.	.	.	.	.	.	.
Marvele2_Ltu_1138BP	Marvele_02_1138	Fages et al, 2019	SAMEA5408248	ERS3213558	chrY	ENA	Marvelė cemetery	54.897	23.872	Lithuania	1087-1189			1138	not passed geno48	NA	NA		.	.	.	.	.	.	.	.	.	.	.	.	.	.	.	.	.	.	.	.	.	.	.	.	.	.	.	.	.	.	.
Marvele22_Ltu_1138BP	Marvele_22_1138	Fages et al, 2019	SAMEA5408253	ERS3213563	chrY	ENA	Marvelė cemetery	54.897	23.872	Lithuania	1087-1189			1138	not passed geno48	NA	NA		.	.	.	.	.	.	.	.	.	.	.	.	.	.	.	.	.	.	.	.	.	.	.	.	.	.	.	.	.	.	.
Marvele27_Ltu_1138BP	Marvele_27_1138	Fages et al, 2019	SAMEA5408254	ERS3213564	chrY	ENA	Marvelė cemetery	54.897	23.872	Lithuania	1087-1189			1138	not passed geno48	NA	NA		.	.	.	.	.	.	.	.	.	.	.	.	.	.	.	.	.	.	.	.	.	.	.	.	.	.	.	.	.	.	.
Marvele5_Ltu_1138BP	Marvele_05_1138	Fages et al, 2019	SAMEA5408249	ERS3213559	chrY	ENA	Marvelė cemetery	54.897	23.872	Lithuania	1087-1189			1138	not passed geno48	NA	NA		.	.	.	.	.	.	.	.	.	.	.	.	.	.	.	.	.	.	.	.	.	.	.	.	.	.	.	.	derived	.	.
Seb131_Slo_1317BP	Sebastovce_131_1317	Fages et al, 2019	SAMEA5408285	ERS3213595	chrY	ENA	Šebastovce	48.655	21.268	Slovakia	1217-1417			1317	not passed geno48	NA	NA		.	.	.	.	.	.	.	.	.	.	.	.	.	.	.	.	.	.	.	.	.	.	.	.	.	.	.	.	.	.	.
Upps02_Swe_1317BP	Uppsala_Upps02_1317	Fages et al, 2019	SAMEA5408306	ERS3213616	chrY	ENA	Uppsala	59.861	17.639	Sweden	1217-1417			1317	not passed geno48	NA	NA		.	.	.	.	.	.	.	.	.	.	.	.	.	.	.	.	.	.	.	.	.	.	.	.	.	.	.	.	.	.	.
VHR011_UK_1367BP	BroughOfDeerness_VHR011_1367	Fages et al, 2019	SAMEA5408178	ERS3213488	chrY	ENA	Brough Of Deerness	58.964	-2.705	United Kingdom	1317-1417			1367	not passed geno48	NA	NA		.	.	.	.	.	ancestral	.	.	.	ancestral	.	.	.	.	.	ancestral	.	.	derived	.	.	derived	.	.	derived	.	.	.	.	.	.
VHR037_UK_1417BP	BroughOfDeerness_VHR037_1417	Fages et al, 2019	SAMEA5408179	ERS3213489	chrY	ENA	BroughOfDeerness	58.964	-2.705	United Kingdom	1317-1517			1417	not passed geno48	NA	NA		.	.	.	.	.	.	.	.	.	.	ancestral	.	.	.	.	.	.	.	.	.	.	.	.	derived	.	.	.	.	.	.	.
NBxRa849_Swi_1667BP	Charregass_NBxRa849_1667	Fages et al, 2019	SAMEA5408186	ERS3213496	chrY	ENA	Steim am Rhein Charregass	47.65	8.85	Switzerland	1617-1717			1667	not passed geno48	NA	NA		.	.	.	.	.	.	.	.	.	.	.	.	.	.	.	.	.	.	.	.	.	.	.	.	.	.	.	.	.	.	.
UK08_UK_1667BP	WhitehallRomanVilla_UK08_1667	Fages et al, 2019	SAMEA5408320	ERS3213630	chrY	ENA	Whitehall Roman Villa	52.226	-1.057	United Kingdom	1617-1717			1667	not passed geno48	NA	NA		.	.	.	.	.	.	.	ancestral	.	.	.	.	.	.	.	.	.	.	.	.	.	.	.	.	.	.	.	.	.	.	.
NBxK9279_Swi_1717BP	AugustaRauricaSchmidmatt_NBxK9279_1717	Fages et al, 2019	SAMEA5408154	ERS3213464	chrY	ENA	Augusta Raurica - Schmidmatt	47.536	7.722	Switzerland	1617-1817			1717	not passed geno48	NA	NA		.	.	.	.	.	.	.	.	.	.	.	.	.	.	.	.	.	.	.	.	.	.	.	.	.	.	.	.	.	.	.
VIR175_Spa_1717BP	Vicerrectorado_VIR175_1717	Fages et al, 2019	SAMEA5408319	ERS3213629	chrY	ENA	Vicerrectorado	43.009	-7.559	Spain	1617-1817			1717	not passed geno48	NA	NA		.	.	ancestral	.	.	.	.	.	.	.	.	.	.	.	.	.	.	.	.	.	.	.	.	.	.	.	.	.	.	.	.
NBxP9261_Swi_1782BP	AugustaRauricaSchmidmatt_NBxP9261_1782	Fages et al, 2019	SAMEA5408155	ERS3213465	chrY	ENA	Augusta Raurica - Schmidmatt	47.536	7.722	Switzerland	1677-1887			1782	not passed geno48	NA	NA		.	.	.	.	.	.	.	.	.	.	.	.	.	.	.	.	.	.	.	.	.	.	.	.	.	.	.	.	.	.	.
GVA135_Fra_1817BP	Evreux_GVA135_1817	Fages et al, 2019	SAMEA5408220	ERS3213530	chrY	ENA	Evreux, Clos-au-Duc	49.02	1.159	France	1717-1917			1817	not passed geno48	NA	NA		.	ancestral	.	.	.	ancestral	.	ancestral	.	ancestral	.	.	ancestral	ancestral	ancestral	ancestral	ancestral	.	.	derived	.	.	.	.	derived	.	.	derived	.	.	.
NB175_Swi_1817BP	SolothurnVigier_NB175_1817	Fages et al, 2019	SAMEA5408289	ERS3213599	chrY	ENA	Solothurn-Vigier	47.233	7.517	Switzerland	1717-1917			1817	not passed geno48	NA	NA		.	.	.	.	.	.	.	.	.	.	.	.	.	.	.	.	.	.	.	.	.	.	.	.	.	.	.	.	.	.	.
GVA237_Fra_1917BP	SaintQuentin_GVA237_1917	Fages et al, 2019	SAMEA5408280	ERS3213590	chrY	ENA	Saint-Quentin	49.848	3.29	France	1817-2017			1917	not passed geno48	NA	NA		.	.	.	.	.	.	.	.	.	.	.	.	.	.	.	.	.	.	.	.	.	.	.	.	.	.	.	.	.	.	.
Rus19_Rus_2017BP	Balagansk_Rus19_2017	Fages et al, 2019	SAMEA5408156	ERS3213466	chrY	ENA	Balagansk	47.667	8.85	Russia	1817-2217			2017	not passed geno48	NA	NA		.	.	.	.	.	.	.	.	.	.	.	.	.	.	.	.	.	.	.	.	.	.	.	.	.	.	.	.	.	.	.
GVA129_Fra_267BP	LongueilAnnel_GVA129_267	Fages et al, 2019	SAMEA5408244	ERS3213554	chrY	ENA	Longueil-Annel	49.469	2.861	France	217-317			267	not passed geno48	NA	NA		.	.	.	.	.	.	.	.	.	.	.	.	.	.	.	.	.	.	.	.	.	.	.	.	.	.	.	.	.	.	.
UK19_UK_267BP	WitterPlace_UK19_267	Fages et al, 2019	SAMEA5408325	ERS3213635	chrY	ENA	Witter Place	53.193	-2.883	United Kingdom	217-317			267	not passed geno48	NA	NA		ancestral	.	.	ancestral	ancestral	.	.	ancestral	.	ancestral	.	.	ancestral	ancestral	.	.	.	ancestral	.	.	derived	derived	derived	.	derived	.	derived	.	.	derived	.
Syr1t1c4_Mon_2317BP	Syrgal_Syr1t1c4_2317	Fages et al, 2019	SAMEA5408292	ERS3213602	chrY	ENA	Syrgal 1	48.583	88.394	Mongolia	2217-2417			2317	not passed geno48	NA	NA		.	.	.	.	.	.	.	.	.	.	.	.	.	.	.	.	.	.	.	.	.	.	.	.	.	.	.	.	.	.	.
OKG1_Mon_2367BP	OlonKurinGol_OKG1_2367	Fages et al, 2019	SAMEA5408266	ERS3213576	chrY	ENA	Olon Kurin Gol	49.329	88.349	Mongolia	2317-2417			2367	not passed geno48	NA	NA		.	.	.	.	.	.	.	.	.	.	.	.	.	.	.	.	.	.	.	.	.	.	.	.	.	.	.	.	.	.	.
Arz17_Rus_2642BP	ArzhanII_Arz17_2642	Fages et al, 2019	SAMEA5408150	ERS3213460	chrY	ENA	Arzhan II	52.059	93.604	Russia	2617-2667			2642	not passed geno48	NA	NA		.	.	ancestral	.	.	.	.	.	.	.	.	.	.	.	.	.	.	.	.	.	.	.	.	.	.	.	.	.	.	.	.
Arz3_Rus_2767BP	ArzhanI_Arz3_2767	Fages et al, 2019	SAMEA5408148	ERS3213458	chrY	ENA	Arzhan I	52.059	93.604	Russia	2717-2817			2767	not passed geno48	NA	NA		.	.	.	ancestral	.	.	.	.	.	.	.	.	.	.	.	.	.	.	.	.	.	.	.	.	.	.	.	.	.	.	.
Mon40_Mon_3085BP	UushgiinUvur_Mon40_3085	Fages et al, 2019	SAMEA5408309	ERS3213619	chrY	ENA	Uushgiin Uvur	49.656	99.912	Mongolia	3039-3130			3085	not passed geno48	NA	NA		.	.	.	.	.	.	.	ancestral	.	.	ancestral	.	.	.	.	.	ancestral	.	.	.	.	.	.	.	.	.	derived	.	.	.	.
Mon89_Mon_3085BP	UushgiinUvur_Mon89_3085	Fages et al, 2019	SAMEA5408317	ERS3213627	chrY	ENA	Uushgiin Uvur	49.656	99.912	Mongolia	3039-3130			3085	not passed geno48	NA	NA		.	.	.	.	.	.	.	.	.	.	.	.	.	.	.	.	.	.	.	.	.	.	.	derived	.	.	.	.	.	derived	.
Bru4_Pol_3917BP	Bruszcewo_Bru4_3917	Fages et al, 2019	SAMEA5408181	ERS3213491	chrY	ENA	Bruszcewo	52.007	16.562	Poland	3617-4217			3917	not passed geno48	NA	NA		.	.	.	.	.	.	.	.	.	.	.	.	.	.	.	.	.	.	.	.	.	.	.	.	.	.	.	.	.	.	.
Svi6_Deu_3917BP	Schloßüvippach_Svi6_3917	Fages et al, 2019	SAMEA5408284	ERS3213594	chrY	ENA	Schloßvippach	51.104	11.145	Germany	3617-4217			3917	not passed geno48	NA	NA		.	.	.	.	.	.	.	.	.	.	.	.	.	.	.	.	.	.	.	.	.	.	.	.	.	.	.	.	.	derived	.
NB10_Rus_4500BP	Krasnokamenka_NB10_4500	Fages et al, 2019	SAMEA5408240	ERS3213550	chrY	ENA	Krasnokamenka	54.35	60.15	Russia	4000-5000			4500	not passed geno48	NA	NA		.	.	.	.	.	.	.	.	.	.	.	.	.	.	.	.	.	.	.	.	.	.	.	.	.	.	.	.	.	.	.
GVA321_Fra_492BP	Metz_GVA321_492	Fages et al, 2019	SAMEA5408257	ERS3213567	chrY	ENA	Metz, Place de la République	49.115	6.173	France	467-517			492	not passed geno48	NA	NA		ancestral	.	.	.	.	.	.	.	.	.	.	.	.	.	.	.	.	.	.	.	.	.	.	.	.	.	.	.	.	derived	.
VHR102_Isl_1057BP	Berufjordur_VHR102_1057	Fages et al, 2019	SAMEA5408164	ERS3213474	chrY	ENA	Berufjordur	65.53	-22.117	Iceland	917-1217			1057	not passed geno48	NA	NA		.	.	.	.	.	.	ancestral	.	.	.	.	ancestral	.	.	.	.	.	ancestral	.	derived	.	.	.	.	.	.	.	.	.	.	.
[truncated: 74 more columns]
